# Supplementary material for: Opportunities for Integrated Ecological Analysis across Inland Australia with Standardised Data from Ausplots Rangelands
Source: PLoS One. 2017 Jan 17;12(1):e0170137. doi: 10.1371/journal.pone.0170137 (PMC5241013; doi:10.1371/journal.pone.0170137)
Supplement: S1 Appendix — Details of AusPlots with environmental variables, metrics and model parameters. (XLSX) [file pone.0170137.s001.xlsx]

## Sheet: Sheet1
Site and visit	Major Vegetation Group	Latitude	Longitude	Precipitation Seasonality (CV)	MAP (mm)	MAT (°C )	Mean Maximum Temperature Warmest Month (°C )	%SoilP	%SoilN	Soil Depth (m)	%Soil WHC	%Sand	Topographic relief	Species richness (vouchers)	Species richness (intercepts)	Pareto alpha	Lognorm sigma	Delta AIC	Simpson	Shannon
NSABHC0001-53596	Chenopod Shrublands, Samphire Shrublands and Forblands	-31.8934	141.434	17	268	17.4	32.4	0.0144779	0.0487911	0.86742	12.6108	70.7906	48.6328	64	29	0.731579	-0.946619	-22.1619	0.883675	2.57459
NSABHC0002-53597	Chenopod Shrublands, Samphire Shrublands and Forblands	-31.927	141.433	18	272	17.3	32.3	0.0160113	0.0498996	0.799642	11.9806	64.1369	24.6106	72	26	0.64162	-0.753981	-18.2623	0.890833	2.52889
NSABHC0003-53598	Chenopod Shrublands, Samphire Shrublands and Forblands	-31.8287	141.434	16	257	17.6	32.7	0.0157068	0.0425616	0.91098	12.1915	65.5022	34.0104	67	22	0.863747	-1.16464	-28.4153	0.722162	1.80072
NSABHC0004-53599	Chenopod Shrublands, Samphire Shrublands and Forblands	-31.8473	141.948	18	231	18.3	33.4	0.0353297	0.0537327	1.11733	14.0194	59.6937	5.03581	104	41	0.734796	-0.951613	-29.8109	0.919363	2.94892
NSABHC0005-53600	Tussock Grasslands	-31.845	141.94	18	231	18.3	33.4	0.0287248	0.0494414	1.06594	14.0167	58.848	7.98727	62	23	0.733793	-0.949753	-28.1195	0.672316	1.61628
NSABHC0006-53601	Tussock Grasslands	-31.8842	141.782	16	240	17.9	33.1	0.0255535	0.056891	0.96191	13.4927	61.0864	18.1632	65	28	0.58699	-0.60893	-18.2247	0.807136	2.23651
NSABHC0007-53602	Chenopod Shrublands, Samphire Shrublands and Forblands	-31.9011	141.764	16	240	17.9	33.1	0.0269187	0.058759	1.06161	13.2441	63.1346	22.7281	100	37	0.751932	-0.982629	-31.4932	0.848158	2.46329
NSABHC0008-53603	Chenopod Shrublands, Samphire Shrublands and Forblands	-31.8859	141.529	17	253	17.7	32.7	0.0200489	0.0574508	0.971816	12.5752	69.7317	20.8172	89	36	0.769523	-1.02288	-34.5633	0.914123	2.815
NSABHC0009-53604	Chenopod Shrublands, Samphire Shrublands and Forblands	-31.0802	141.697	21	223	18.7	34	0.0326346	0.0500962	0.963468	12.4397	62.2966	43.8449	104	38	0.651818	-0.778366	-22.1288	0.90437	2.84307
NSABHC0010-53605	Chenopod Shrublands, Samphire Shrublands and Forblands	-31.0767	141.7	21	223	18.7	34	0.0305451	0.0469148	0.99901	11.5528	65.7809	40.6465	67	18	0.71195	-0.908931	-10.0344	0.853559	2.2369
NSABHC0011-53606	Chenopod Shrublands, Samphire Shrublands and Forblands	-31.0253	141.678	20	233	18.5	33.8	0.0260217	0.051078	0.906236	12.4462	63.0692	33.2661	64	27	0.622703	-0.716485	-15.9852	0.872177	2.48055
NSABHC0012-53607	Tussock Grasslands	-31.0796	141.741	21	223	18.8	34.1	0.0341782	0.0527643	1.00683	12.3431	54.1809	15.7599	88	41	0.866054	-1.16773	-45.2606	0.914376	2.8456
NSABHC0013-53608	Chenopod Shrublands, Samphire Shrublands and Forblands	-31.3239	141.601	18	237	18.1	33.4	0.0291762	0.0444831	0.908118	12.7321	67.5181	24.7567	66	26	0.889972	-1.19088	-28.039	0.771285	2.13221
NSABHC0014-53609	Chenopod Shrublands, Samphire Shrublands and Forblands	-31.3312	141.591	17	241	18	33.2	0.0230692	0.0421708	0.921827	11.7758	73.8649	74.4325	81	22	0.696217	-0.886055	-20.5542	0.852521	2.24919
NSABHC0015-57104	Chenopod Shrublands, Samphire Shrublands and Forblands	-31.445	141.324	19	211	18.4	33.6	0.0275754	0.0432168	0.990904	13.3237	61.5758	11.2324	59	27	0.65904	-0.795177	-20.821	0.732719	1.96951
NSABHC0016-57105	Chenopod Shrublands, Samphire Shrublands and Forblands	-31.834	141.061	18	217	18.2	33.4	0.0301785	0.0413901	0.935948	13.2365	64.1565	6.21962	41	14	0.669599	-0.819104	-6.18113	0.86876	2.20851
NSABHC0017-57106	Chenopod Shrublands, Samphire Shrublands and Forblands	-31.8433	141.193	17	231	17.9	33	0.0345025	0.0475602	0.893809	11.3678	67.5719	56.9655	43	19	0.838198	-1.1195	-18.0723	0.49426	1.36798
NSABHC0018-57077	Chenopod Shrublands, Samphire Shrublands and Forblands	-33.0931	141.55	11	254	17.8	33.2	0.0188121	0.0577556	0.960429	14.1227	73.8891	16.2578	33	14	0.624529	-0.711329	-14.0387	0.699168	1.60254
NSABHC0019-57078	Chenopod Shrublands, Samphire Shrublands and Forblands	-33.1969	141.55	10	248	17.9	33.4	0.0242431	0.0680401	1.01501	15.168	69.5091	32.1761	29	19	0.683749	-0.85001	-21.1799	0.630604	1.58597
NSABHC0020-57599	Chenopod Shrublands, Samphire Shrublands and Forblands	-33.0414	141.501	12	245	17.9	33.3	0.0180597	0.0607872	0.971414	15.0623	79.7425	15.6857	69	22	0.742465	-0.96567	-25.1169	0.766259	1.92349
NSABHC0021-57098	Tussock Grasslands	-32.4769	141.868	15	240	18.3	33.5	0.0330466	0.0491517	1.03943	14.8639	62.8171	4.65689	71	33	0.886717	-1.18478	-25.0808	0.801339	2.47963
NSABHC0025-57101	Tussock Grasslands	-32.4205	141.535	16	241	18	33.1	0.0318239	0.0472042	1.01301	14.6305	54.2401	5.68951	63	23	0.996085	-1.30861	-31.4884	0.603885	1.59101
NSABHC0026-57102	Acacia shrublands	-32.1525	142.254	18	245	18.5	33.8	0.0314389	0.054374	1.1285	14.3745	67.3581	6.51841	102	47	1.10367	-1.40647	-64.9713	0.880659	2.80095
NSAMDD0001-56965	Cleared, non-native vegetation, buildings	-34.1839	142.56	13	317	17	32.5	0.026111	0.0780935	0.934983	11.4227	66.924	14.007	26	16	0.536455	-0.448446	-11.8714	0.616184	1.44588
NSAMDD0002-56952	Mallee Open Woodlands and Sparse Mallee Shrublands	-34.2048	142.603	14	319	17	32.6	0.0249132	0.0805273	0.9568	11.3225	67.5553	9.96861	32	11	0.483636	-0.244865	-10.2914	0.579561	1.11749
NSAMDD0003-56968	Other Shrublands	-34.2075	142.604	14	319	17	32.6	0.0249372	0.0789518	0.950787	11.6875	65.7061	12.1227	31	11	0.412248	0.113191	-5.14855	0.481226	1.1098
NSAMDD0004-56953	Chenopod Shrublands, Samphire Shrublands and Forblands	-34.1654	142.559	13	317	17	32.5	0.0256197	0.0858433	0.933341	13.2978	66.7243	11.3775	43	16	0.514233	-0.367892	-8.96714	0.756927	1.72084
NSAMDD0005-56969	Mallee Woodlands and Shrublands	-33.6562	143.204	13	310	17.5	33.2	0.0222444	0.0835983	0.936429	14.2547	71.4266	18.982	47	22	0.697435	-0.87871	-19.2245	0.693331	1.76007
NSAMDD0006-56954	Other Open Woodlands	-33.6643	143.167	13	308	17.5	33.2	0.0305815	0.0873807	0.891021	15.7981	58.0857	7.54875	26	16	0.571592	-0.563037	-13.2284	0.667143	1.502
NSAMDD0007-56970	Mallee Woodlands and Shrublands	-33.38	141.161	10	246	17.6	33.1	0.0152526	0.0625464	0.909255	14.2757	79.9772	18.0206	33	14	0.563712	0.154567	-8.26705	0.797298	1.85155
NSAMDD0008-56955	Other Shrublands	-33.431	141.072	10	245	17.5	33.1	0.0177233	0.0662377	0.895846	15.2285	77.5125	18.9564	41	18	0.581396	-0.592539	-14.3241	0.781767	1.8989
NSAMDD0009-56971	Chenopod Shrublands, Samphire Shrublands and Forblands	-33.4405	141.066	11	245	17.5	33	0.0190148	0.0709199	0.872799	14.6745	77.522	13.6442	35	12	0.657122	-0.790747	-12.8991	0.293763	0.758146
NSAMDD0010-56956	Chenopod Shrublands, Samphire Shrublands and Forblands	-33.4076	141.293	10	245	17.8	33.3	0.0172053	0.0732215	0.930743	14.6802	77.6249	23.2874	41	13	0.543165	-0.471474	-13.4969	0.602621	1.18582
NSAMDD0011-56981	Mallee Woodlands and Shrublands	-33.4388	141.013	10	239	17.6	33.2	0.0173623	0.0822783	0.92259	14.3403	79.0148	24.2558	27	7	0.50761	-0.34252	-7.28313	0.533457	0.896784
NSAMDD0012-56957	Chenopod Shrublands, Samphire Shrublands and Forblands	-33.2632	141.266	10	239	17.8	33.3	0.0185403	0.0656824	0.958454	14.5273	76.2439	17.2906	2	1	NA	NA	NA	0	0
NSAMDD0013-56982	Mallee Open Woodlands and Sparse Mallee Shrublands	-33.2377	141.106	10	241	17.6	33.1	0.0153173	0.0719142	0.928721	13.2196	79.9379	18.6281	74	23	0.544022	-0.474374	-5.62032	0.884913	2.45866
NSAMDD0014-56963	Mallee Open Woodlands and Sparse Mallee Shrublands	-33.1679	141.192	11	243	17.6	33.1	0.0158154	0.0680657	0.930892	14.1107	81.1088	17.0565	21	11	0.393668	0.227678	-4.13763	0.63835	1.38271
NSAMDD0015-57636	Casuarina Forests and Woodlands	-33.3118	141.09	10	237	17.7	33.2	0.019391	0.0758266	0.909976	15.4896	72.8599	17.1841	46	14	0.903309	-1.20549	-10.4673	0.829861	2.11928
NSAMDD0016-56973	Chenopod Shrublands, Samphire Shrublands and Forblands	-33.2823	141.09	11	238	17.7	33.2	0.0191247	0.0762574	0.90847	14.6597	77.4447	13.9191	45	23	0.590671	-0.619545	-15.4231	0.840233	2.20692
NSAMDD0017-57080	Chenopod Shrublands, Samphire Shrublands and Forblands	-33.6688	145.566	14	391	17.1	32.5	0.0337082	0.0955011	0.971035	13.6223	60.8925	9.84742	36	20	0.683561	-0.849607	-19.7004	0.713382	1.70124
NSAMDD0018-56976	Mallee Woodlands and Shrublands	-33.5672	145.784	15	406	17.1	32.7	0.0252311	0.0999816	1.02546	12.5431	68.1518	12.2319	47	29	0.526577	-0.413478	-11.0198	0.867154	2.43742
NSAMDD0019-57081	Tussock Grasslands	-33.1921	145.699	16	385	17.5	33	0.0286373	0.0883922	1.05528	14.5556	57.5148	2.96243	38	15	0.480772	-0.232548	-6.77212	0.800112	1.92232
NSAMDD0020-56984	Eucalypt Woodlands	-33.2068	145.709	16	385	17.5	33	0.0360315	0.0982726	1.03173	14.7173	55.9212	6.43793	33	17	0.609924	-0.672986	-14.0504	0.518322	1.31527
NSAMDD0021-57082	Eucalypt Open Woodlands	-33.2008	145.717	16	387	17.6	33	0.0325905	0.0952008	1.06765	14.822	59.7038	5.51259	53	21	0.646719	-0.766269	-18.1123	0.80988	2.07134
NSAMDD0022-56985	Mallee Woodlands and Shrublands	-33.2252	145.76	16	390	17.5	33	0.0332223	0.107771	1.09655	15.2425	60.4944	8.25121	38	18	0.476165	-0.186342	-9.03758	0.706228	1.6431
NSAMDD0023-57083	Casuarina Forests and Woodlands	-32.6901	144.65	21	327	18.2	33.8	0.0293374	0.0899451	0.949728	14.8696	61.6328	18.7673	45	23	0.575245	-0.574146	-13.5833	0.791289	2.06192
NSAMDD0024-56986	Acacia Shrublands	-32.6822	144.627	21	325	18.3	33.9	0.0300556	0.0812879	0.924545	14.4147	60.8112	14.6558	27	14	0.558738	-0.522789	-9.81006	0.533183	1.26662
NSAMDD0025-57084	Eucalypt Woodlands	-31.6086	144.247	23	288	19.2	34.7	0.03787	0.0714316	1.20934	14.9022	65.4396	8.6781	40	13	0.683622	-0.849739	-15.752	0.573236	1.22843
NSAMDD0026-56987	Acacia Shrublands	-31.628	144.201	23	288	19.2	34.6	0.0350962	0.0661247	1.10238	14.8873	59.9577	8.0899	29	8	0.628142	-0.72054	-11.2325	0.501637	0.898429
NSAMDD0027-57087	Acacia Shrublands	-31.4869	144.19	23	296	19	34.6	0.025637	0.0719965	0.894854	13.8701	65.7904	50.4355	29	12	0.748451	-0.976443	-13.6957	0.187763	0.547873
NSAMDD0028-56988	Other Shrublands	-31.4914	144.183	24	294	19.1	34.6	0.0247605	0.0682583	1.01177	13.7252	68.3028	55.4448	44	18	0.662657	-0.803459	-15.0486	0.67489	1.67961
NSAMDD0029-57088	Other Shrublands	-31.3325	144.367	26	297	19.4	34.8	0.0295519	0.0609796	1.15891	13.6961	61.6745	12.319	38	18	0.739343	-0.959983	-18.2288	0.730113	1.79061
NSAMDD0030-56989	Eucalypt Open Woodlands	-31.3179	144.364	26	295	19.4	34.8	0.0321435	0.0640468	1.1843	14.1597	58.7694	10.1001	39	21	0.640008	-0.750055	-12.9191	0.677501	1.79331
NTABRT0001-53616	Acacia Shrublands	-22.2836	133.247	60	319	22.4	36.6	0.0232613	0.043466	1.09102	14.2343	76.6066	5.74005	33	23	0.497492	-0.302453	-8.06342	0.781396	1.97426
NTABRT0002-53617	Acacia Shrublands	-22.2837	133.251	60	319	22.4	36.6	0.0227821	0.0421085	1.05679	14.4574	77.1829	6.58844	30	19	0.401678	0.17702	3.59746	0.729485	1.79479
NTABRT0003-53618	Acacia Shrublands	-22.2836	133.27	60	319	22.4	36.6	0.0214116	0.0400227	1.24317	15.2689	79.0029	5.63324	46	20	0.542286	-0.468491	-13.4939	0.665178	1.54232
NTABRT0004-53619	Acacia Shrublands	-22.2898	133.616	61	313	22.6	36.9	0.0191846	0.0334995	1.31829	15.1723	78.3644	2.95819	46	22	0.773359	-1.01848	-30.319	0.611548	1.39932
NTABRT0005-53620	Hummock Grasslands	-22.2911	133.612	61	313	22.6	36.9	0.0181918	0.0357154	1.38431	14.9244	78.0086	3.46265	39	18	0.527335	-0.416206	-9.6154	0.70208	1.72545
NTABRT0006-53621	Acacia Shrublands	-22.2891	133.613	61	313	22.6	36.9	0.019639	0.0389949	1.34129	15.1119	78.2485	3.45294	52	18	0.578862	-0.585009	-10.5956	0.543757	1.3341
NTADAC0001-53518	Tropical Eucalypt Woodlands/Grasslands	-13.1584	130.778	104	1437	26.4	34.8	0.0166547	0.0840335	1.01792	15.4189	78.6632	11.9632	64	17	0.416154	0.0904218	-1.75305	0.801829	2.01278
NTAFIN0001-53519	Tussock Grasslands	-24.1243	133.468	39	263	21	37	0.0170386	0.0332823	1.36312	15.2509	81.802	21.6959	44	15	0.630143	-0.725595	-1.16373	0.839854	2.1806
NTAFIN0002-53622	Acacia Open Woodlands	-24.0094	133.434	38	272	20.8	36.7	0.0154567	0.0323952	1.01843	15.2341	83.1322	118.093	44	28	0.461131	-0.146922	-9.49447	0.849296	2.30987
NTAFIN0003-53623	Eucalypt Woodlands	-24.1322	133.477	38	261	21	37	0.0190299	0.0342573	1.36679	15.358	78.8382	13.0815	42	10	0.5268	-0.414282	-7.80225	0.628805	1.33535
NTAFIN0004-53624	Acacia Shrublands	-24.1872	133.376	36	268	20.9	36.7	0.0145381	0.0299909	0.499582	14.1004	88.7645	113.94	41	17	0.44628	-0.0717906	-2.05967	0.77217	1.91036
NTAFIN0005-53625	Acacia Shrublands	-24.1965	133.374	37	258	21.2	37	0.0172292	0.0318278	0.545753	14.6399	84.9226	100.915	55	17	0.429279	0.0189318	-0.866653	0.852957	2.19504
NTAFIN0006-53626	Hummock Grasslands	-24.1776	133.379	38	260	21.1	36.9	0.0172264	0.028638	1.08293	14.4687	84.0242	99.4578	29	4	NA	NA	NA	0.58	1.0889
NTAFIN0007-53627	Chenopod Shrublands, Samphire Shrublands and Forblands	-23.9412	133.436	38	282	20.7	36.7	0.014767	0.0329007	1.18418	14.5908	73.5085	18.3661	28	15	0.937471	-1.24584	-8.74157	0.882338	2.37641
NTAFIN0008-53628	Acacia Shrublands	-23.9306	133.415	39	275	20.8	36.7	0.0149884	0.0370464	1.13173	16.3972	73.1261	18.3498	25	5	NA	NA	NA	0.453402	0.885813
NTAFIN0009-53629	Acacia Shrublands	-24.128	133.391	37	268	20.9	36.8	0.0145686	0.0280065	1.21707	14.7571	85.5965	26.6987	38	11	0.640692	-0.751724	-9.49518	0.67805	1.54898
NTAFIN0010-53630	Tussock Grasslands	-24.1333	133.373	36	265	21	36.8	0.0166466	0.0313594	1.19453	15.3195	80.9539	27.7905	37	15	0.894106	-1.1941	-13.2262	0.718867	1.85173
NTAFIN0011-53631	Acacia Shrublands	-24.1619	133.327	36	269	20.9	36.7	0.0157713	0.0357288	0.680891	15.0299	82.3196	99.3018	37	19	0.427167	0.0284697	-6.11285	0.841729	2.10966
NTAFIN0012-53632	Tussock Grasslands	-24.5692	133.142	40	247	21.3	37.1	0.0184769	0.0288805	0.675238	15.049	77.3771	67.8199	26	8	0.509979	0.746941	-5.67983	0.70072	1.41362
NTAFIN0013-53633	Eucalypt Open Woodlands	-24.5415	133.185	38	240	21.5	37.2	0.0194926	0.0326688	0.817538	14.8662	83.0757	17.018	60	28	0.716407	-0.91668	-23.1328	0.66074	1.82836
NTAFIN0014-53634	Hummock Grasslands	-24.5309	133.17	38	242	21.5	37.2	0.0185908	0.0290812	0.803426	14.2009	81.1989	14.5644	51	20	0.69964	-0.883229	-25.5088	0.631727	1.54065
NTAFIN0015-53635	Eucalypt Open Woodlands	-24.5157	133.223	38	241	21.5	37.2	0.028604	0.0383883	0.825351	14.3267	63.5689	13.8048	23	6	0.397219	0.898116	-2.08038	0.513102	0.980503
NTAFIN0016-53636	Tussock Grasslands	-24.4844	133.303	38	243	21.4	37.1	0.0185298	0.0339551	0.470601	16.3575	74.4351	60.4854	36	10	0.684279	-0.851144	-13.2187	0.288142	0.682017
NTAFIN0017-53637	Eucalypt Open Woodlands	-24.3775	132.96	37	255	21.5	37.1	0.0195098	0.0372105	0.839593	14.724	77.5441	25.9373	33	6	0.389012	0.258083	-4.86075	0.623031	1.08551
NTAFIN0018-53638	Other Shrublands	-24.3647	132.949	37	256	21.5	37.1	0.0217453	0.0367947	0.530894	15.7349	73.3479	28.2318	55	27	0.640812	-0.752016	-17.1283	0.833895	2.35946
NTAFIN0019-53639	Acacia Open Woodlands	-24.3582	132.936	37	257	21.4	37.1	0.0215224	0.0361697	0.831729	15.318	75.1356	24.859	66	23	0.810283	-1.0784	-30.9225	0.490721	1.15548
NTAFIN0020-53640	Casuarina Forests and Woodlands	-24.6686	133.402	38	232	21.4	37.2	0.0190951	0.0312137	0.509977	15.4276	77.3929	41.9844	46	18	0.713498	-0.91099	-29.7082	0.75382	1.63942
NTAFIN0021-53641	Tussock Grasslands	-24.672	133.464	40	226	21.5	37.3	0.0208812	0.0294736	0.683343	15.5874	80.5804	21.5326	36	10	0.607651	-0.666855	-6.95193	0.755593	1.64871
NTAFIN0022-53642	Other Shrublands	-24.6312	133.452	38	229	21.5	37.2	0.0205421	0.0278942	0.67547	15.2151	79.1205	18.8789	62	19	0.644116	-0.760019	-12.9801	0.709841	1.82964
NTAFIN0023-53643	Mallee Open Woodlands and Sparse Mallee Shrublands	-24.5598	133.437	39	235	21.4	37.2	0.0185154	0.0310449	0.883614	14.7351	80.3199	13.627	45	18	0.618183	-0.694891	-16.5636	0.624706	1.45333
NTAFIN0024-53644	Eucalypt Open Woodlands	-24.9176	133.659	35	206	21.6	37.4	0.0215482	0.0309769	0.764325	15.0997	87.6364	46.8661	34	11	0.500681	-0.315256	-4.3043	0.648712	1.38507
NTAFIN0025-53645	Other Shrublands	-24.8184	133.676	37	212	21.5	37.3	0.0193511	0.0317922	0.495078	14.7368	75.8358	46.8831	52	24	0.508007	-0.344059	-0.443831	0.896632	2.5874
NTAFIN0026-53646	Acacia Shrublands	-23.9073	133.75	40	281	20.8	36.8	0.0144768	0.0346189	1.17248	15.032	76.6032	17.1067	53	27	0.618393	-0.695442	-21.6781	0.794778	2.0998
NTAFIN0027-53647	Tussock Grasslands	-23.8357	133.633	40	283	20.7	36.7	0.0165458	0.0347666	0.62782	14.6163	75.1788	36.6191	34	14	0.645029	-0.762218	-17.6908	0.58811	1.21289
NTAFIN0028-53746	Chenopod Shrublands, Samphire Shrublands and Forblands	-25.7699	133.393	45	244	20.7	36.1	0.0161973	0.0302154	0.544413	15.0292	74.9694	10.2232	46	15	0.706514	-0.897134	-11.3082	0.778214	1.91294
NTAFIN0029-53747	Tussock Grasslands	-25.7375	133.438	44	241	20.7	36.2	0.0179284	0.0303457	0.536024	15.3418	81.8235	10.5064	42	16	0.618623	-0.696042	-9.7581	0.691342	1.71831
NTAFIN0030-53748	Acacia Shrublands	-25.9481	133.781	42	219	20.8	36.4	0.0187866	0.0296136	0.605529	15.4527	76.2117	17.7238	58	19	0.680156	-0.842284	-24.5498	0.526639	1.2887
NTAFIN0031-53749	Other Shrublands	-25.8999	133.897	42	210	20.9	36.6	0.0226899	0.0333118	0.329777	15.7185	70.5159	41.0201	49	23	0.733681	-0.949545	-15.919	0.867501	2.45967
NTAFIN0032-53750	Acacia Shrublands	-23.9538	133.923	41	271	20.9	37	0.0162735	0.0340465	1.17014	14.7304	76.1553	15.1937	38	24	0.56101	-0.530035	-15.4632	0.868882	2.3226
NTAFIN0033-53751	Acacia Open Woodlands	-24.0337	133.972	40	271	20.8	36.9	0.015354	0.0340122	1.01927	14.5121	81.7758	38.8379	62	22	0.534976	-0.443294	-13.5122	0.851473	2.25121
NTAGFU0001-53648	Mallee Open Woodlands and Sparse Mallee Shrublands	-18.9055	137.069	105	431	25.4	37.6	0.0269201	0.051339	0.695534	15.6762	62.6243	17.7833	81	30	0.516105	-0.374946	-11.2131	0.901531	2.61264
NTAGFU0002-53649	Eucalypt Woodlands	-18.9181	137.052	105	431	25.4	37.6	0.0254231	0.0484905	0.603838	16.3641	63.5287	30.994	49	18	0.669525	-0.81894	-22.6175	0.575503	1.31848
NTAGFU0003-53650	Eucalypt Woodlands	-18.6344	137.124	104	481	25.1	37	0.0227433	0.0477292	0.642349	15.6716	75.5895	27.8653	60	13	0.540055	-0.460874	-13.468	0.652011	1.32804
NTAGFU0004-53651	Hummock Grasslands	-18.6241	137.123	104	486	25.1	36.9	0.0154055	0.0386478	0.740503	15.4923	81.8337	27.4034	59	15	0.696051	-0.87586	-11.5295	0.338099	0.938685
NTAGFU0005-53652	Eucalypt Woodlands	-18.6532	137.121	105	477	25.2	37.1	0.0194671	0.0437409	0.582205	15.6029	81.5664	41.3219	93	26	0.570414	-0.559424	-22.3679	0.750869	1.91212
NTAGFU0006-53653	Eucalypt Woodlands	-18.7787	136.847	104	439	25.3	37.5	0.0204576	0.0432604	0.65293	16.1736	77.204	22.3347	106	29	0.484652	-0.249199	-9.86135	0.850924	2.34032
NTAGFU0007-53654	Hummock Grasslands	-18.7769	136.826	104	438	25.3	37.5	0.0269918	0.055912	0.659353	15.734	62.0074	32.1526	58	9	0.733728	-0.256485	-16.6379	0.202305	0.460435
NTAGFU0008-53655	Hummock Grasslands	-18.7861	136.865	104	439	25.3	37.3	0.0232476	0.0451274	0.672789	15.6936	72.7	15.7799	51	14	0.501015	-0.316588	-9.63094	0.723174	1.66737
NTAGFU0009-53656	Eucalypt Woodlands	-18.801	136.983	105	442	25.4	37.5	0.0207098	0.0460762	0.773392	15.468	71.4905	6.55209	71	20	0.578999	-0.585417	-21.3983	0.769809	1.83735
NTAGFU0010-53657	Eucalypt Woodlands	-17.8963	137.101	111	599	25.6	36.5	0.0222501	0.050078	0.835349	15.657	59.6204	17.3466	37	6	0.459155	-0.134622	-8.61733	0.445343	0.694066
NTAGFU0011-53658	Mallee Woodlands and Shrublands	-17.8957	137.072	110	597	25.6	36.5	0.0268887	0.0516377	0.920642	15.9287	59.629	11.8814	77	29	0.49743	-0.302201	-15.1711	0.885193	2.48638
NTAGFU0012-53659	Eucalypt Woodlands	-17.8956	137.019	110	597	25.5	36.5	0.0247703	0.0524	0.787795	16.3701	62.7164	23.9181	57	18	0.489129	-0.268086	-11.9897	0.77962	1.86274
NTAGFU0013-53660	Melaleuca Forests and Woodlands	-17.8959	137.012	109	596	25.5	36.5	0.0197768	0.0476119	0.840493	16.2897	73.2489	31.5347	79	30	0.524292	-0.405201	-16.291	0.850761	2.2778
NTAGFU0014-53661	Eucalypt Woodlands	-17.7518	136.939	109	614	25.6	36.5	0.0177296	0.0514219	0.860144	16.0419	58.9675	11.9102	62	19	0.519679	-0.388269	-8.22506	0.812913	2.05414
NTAGFU0015-53662	Mallee Woodlands and Shrublands	-17.7445	136.943	110	617	25.6	36.5	0.0181374	0.0443894	0.899303	16.0364	72.9353	10.7726	65	18	0.527113	-0.415408	-14.1143	0.631118	1.47985
NTAGFU0016-53663	Melaleuca Forests and Woodlands	-17.2209	137.26	114	752	25.8	35.7	0.0165944	0.0380532	0.714102	15.5285	78.3977	35.8278	61	18	0.49016	-0.271397	-10.4915	0.708101	1.67805
NTAGFU0017-53664	Melaleuca Forests and Woodlands	-17.3549	137.158	113	716	25.6	35.8	0.016748	0.0398218	0.699856	15.3216	80.4058	22.8455	82	32	0.438609	-0.0326018	3.46766	0.851908	2.51718
NTAGFU0018-53665	Acacia Forests and Woodlands	-17.2725	137.183	113	740	25.6	35.7	0.0230406	0.049562	0.589195	15.5253	81.6229	60.9589	31	12	0.496373	-0.297922	-11.7063	0.578815	1.12271
NTAGFU0019-53666	Eucalypt Woodlands	-17.2177	137.236	114	746	25.8	35.7	0.0221125	0.0558588	0.581549	15.6365	75.6666	79.303	87	32	0.551883	-0.500558	-22.2822	0.874681	2.48162
NTAGFU0020-53667	Melaleuca Forests and Woodlands	-16.7249	135.963	112	676	26.8	38.1	0.0199408	0.056571	0.883156	16.1459	67.0893	60.055	86	25	0.505356	-0.333731	-16.1703	0.778087	1.85123
NTAGFU0021-53668	Melaleuca Forests and Woodlands	-16.7154	135.943	111	684	26.6	38	0.0216167	0.0693856	0.716208	16.4762	68.6343	107.945	73	16	0.451945	-0.0998761	-10.3075	0.761757	1.73702
NTAGFU0022-53669	Eucalypt Woodlands	-16.731	135.963	112	675	26.9	38.1	0.0242603	0.0640635	0.937556	15.7606	68.0227	112.691	44	11	0.521144	-0.393678	-11.6925	0.516881	1.03203
NTAGFU0023-53670	Other Shrublands	-16.8239	135.83	111	675	26.2	37.7	0.0123193	0.0451413	0.991831	15.5879	83.8619	8.26582	30	18	0.377403	0.337155	-0.296011	0.812633	2.03111
NTAGFU0024-53671	Eucalypt Woodlands	-16.826	135.893	111	678	26.2	37.6	0.0165532	0.0485551	0.802592	15.6122	72.4822	20.4877	36	14	0.449775	-0.0892016	-8.02392	0.689239	1.59064
NTAGFU0025-53672	Melaleuca Forests and Woodlands	-16.8252	135.855	111	676	26.2	37.6	0.0211837	0.0558306	1.01223	15.3481	66.9395	10.0241	49	16	0.475667	-0.210224	-15.2079	0.664707	1.36635
NTAGFU0026-53673	Eucalypt Woodlands	-15.8091	135.406	113	780	27.3	38	0.0157657	0.0547741	0.966083	16.1232	70.4028	21.1762	68	24	0.417789	0.0810175	-1.64409	0.857049	2.30612
NTAGFU0027-53674	Eucalypt Woodlands	-15.6793	135.461	114	809	27.3	37.9	0.0195167	0.0540639	0.835078	14.8665	80.2211	93.2264	71	30	0.501246	-0.317509	-9.03165	0.824963	2.35164
NTAGFU0028-53675	Eucalypt Woodlands	-15.6292	135.46	114	821	27.2	37.6	0.0269177	0.0819604	0.555012	14.389	82.3842	107.636	79	28	0.545846	-0.480515	-19.6936	0.84194	2.33241
NTAGFU0029-53676	Eucalypt Woodlands	-15.5381	135.409	114	824	27.4	37.8	0.0137432	0.0591971	0.86848	14.5158	76.233	38.0866	75	31	0.494188	-0.289015	-13.5831	0.864845	2.43956
NTAGFU0030-53677	Acacia Forests and Woodlands	-14.1349	134.378	114	969	27.2	37.4	0.0235719	0.0573658	0.701495	15.2506	67.213	18.4879	77	25	0.633318	-0.733549	-20.464	0.586084	1.32038
NTAGFU0031-53678	Melaleuca Forests and Woodlands	-14.1259	134.387	113	973	27.2	37.4	0.0201251	0.0585388	0.896741	16.0724	71.5199	32.0172	53	23	0.487795	-0.262493	-9.27921	0.805001	2.07269
NTAGFU0032-53679	Melaleuca Forests and Woodlands	-14.1506	134.374	114	967	27.2	37.4	0.0226084	0.0723913	0.73647	15.9295	67.4576	88.0393	41	17	0.484118	-0.246922	-7.57076	0.729606	1.69995
NTAGFU0033-53680	Acacia Forests and Woodlands	-14.177	134.355	113	980	26.8	37.1	0.027451	0.0742739	0.59018	15.9005	75.8401	81.2458	53	22	0.778828	-1.02855	-27.7431	0.236157	0.696622
NTAGFU0034-53681	Eucalypt Woodlands	-14.0622	134.422	113	976	27.4	37.5	0.025497	0.0723289	0.819167	14.9653	67.3989	78.1028	26	9	0.353393	0.517175	-3.28864	0.752794	1.57886
NTAGFU0035-53682	Eucalypt Woodlands	-14.0479	134.421	114	980	27.4	37.4	0.0216264	0.0672914	0.791697	15.3144	65.1387	61.1843	76	25	0.647855	-0.768981	-22.4806	0.757971	1.93326
NTAGFU0036-53683	Acacia Forests and Woodlands	-14.6746	133.863	114	875	27.5	38.5	0.0312815	0.0727137	0.667422	15.9125	68.3897	32.8011	46	16	0.484231	-0.247407	-9.20734	0.64997	1.45455
NTAGFU0037-53684	Eucalypt Woodlands	-14.6737	133.892	114	875	27.6	38.5	0.0200625	0.0599129	1.06477	15.8265	69.1373	26.0712	48	12	0.332186	0.697827	0.552062	0.781109	1.73074
NTAGFU0038-53685	Acacia Forests and Woodlands	-14.69	133.894	112	876	27.5	38.6	0.0215774	0.0641874	0.748254	15.4384	71.9834	28.7273	33	10	0.395762	0.214237	-4.82596	0.528312	1.03768
NTAGFU0039-53686	Mallee Open Woodlands and Sparse Mallee Shrublands	-14.6768	133.882	114	872	27.5	38.5	0.0249414	0.0671908	0.894156	16.153	72.3907	30.1785	70	30	0.477061	-0.216366	-14.952	0.878693	2.47914
NTAGFU0040-53687	Eucalypt Woodlands	-14.6737	133.845	114	875	27.5	38.5	0.0200531	0.0624645	1.09183	15.561	72.2348	24.3546	65	40	0.489413	-0.269273	-13.8201	0.870691	2.5851
NTAMAC0001-53574	Acacia Open Woodlands	-23.9659	133.372	37	280	20.7	36.6	0.0150589	0.0315249	0.80151	15.084	77.0502	28.0054	56	23	0.631844	-0.729866	-18.1277	0.796815	2.04538
NTAMAC0002-53575	Eucalypt Open Woodlands	-23.9616	133.404	39	273	20.9	36.7	0.0156683	0.0325483	1.20821	15.6235	81.4063	21.4944	56	10	0.700401	-0.884781	-15.6441	0.424236	0.867462
NTAMAC0003-53576	Acacia Shrublands	-23.9591	133.408	39	273	20.9	36.7	0.0182176	0.0364466	1.33944	15.1994	79.3675	20.1572	53	17	0.67152	-0.823376	-16.0411	0.342511	0.92075
NTAMGD0001-53520	Acacia Forests and Woodlands	-20.023	137.327	96	360	25.2	38.4	0.023773	0.0445303	0.749156	16.2488	52.9871	8.00659	45	22	0.650033	-0.774151	-22.5686	0.670309	1.62487
NTAMGD0002-53466	Tussock Grasslands	-20.0246	137.326	96	360	25.2	38.4	0.0255777	0.0467887	0.737517	16.8133	42.5992	9.44589	56	41	0.708478	-0.901058	-26.6172	0.933171	3.02403
NTASSD0001-53690	Hummock Grasslands	-25.3098	136.307	49	150	22.5	38.6	0.0200811	0.0285261	0.773661	14.6181	83.2269	8.27231	28	17	0.523633	-0.396842	-15.3692	0.811072	1.91437
NTASSD0003-53691	Other Shrublands	-25.2994	136.299	49	150	22.5	38.6	0.0222861	0.0269104	0.794973	14.4065	85.344	3.57631	32	25	0.483411	-0.242914	5.50228	0.922801	2.79433
NTASSD0004-53692	Other Shrublands	-25.2533	136.275	49	150	22.5	38.6	0.0199263	0.032402	0.774246	15.7024	81.3136	8.25926	25	16	0.461351	-0.144987	-3.37248	0.818873	2.06053
NTASSD0005-53693	Acacia Shrublands	-25.7541	136.547	47	143	22.6	38.7	0.0232478	0.0303846	0.82574	15.5012	72.3951	17.1095	36	24	0.647612	-0.768401	-12.2584	0.913069	2.6641
NTASSD0006-53694	Tussock Grasslands	-25.7534	136.548	47	143	22.6	38.7	0.0230909	0.0305058	0.900368	14.5643	82.1616	16.2514	18	9	0.621447	-0.703387	-9.03349	0.523951	1.11934
NTASSD0007-53695	Hummock Grasslands	-25.7836	136.565	47	142	22.5	38.7	0.0264817	0.0284635	0.821862	15.3463	77.2081	19.1692	35	26	0.788892	-1.04493	-20.7508	0.823764	2.27749
NTASSD0009-53696	Tussock Grasslands	-24.7817	136.011	53	167	22.5	38.5	0.0243756	0.0338448	0.732478	16.5133	79.9038	8.88667	41	22	0.702749	-0.889551	-18.4441	0.854178	2.29507
NTASSD0010-53697	Hummock Grasslands	-24.7928	136.021	53	167	22.5	38.5	0.0253247	0.0301821	0.762746	15.8202	81.0785	3.52361	47	28	0.726879	-0.9358	-17.095	0.873959	2.53281
NTASSD0011-53559	Tussock Grasslands	-25.4805	135.115	54	138	22.2	38.2	0.0278097	0.0287592	0.574032	15.6047	67.3001	8.11705	23	5	NA	NA	NA	0.653061	1.27002
NTASSD0012-53560	Tussock Grasslands	-25.5032	135.116	54	138	22.2	38.2	0.0281211	0.0285139	0.646097	16.0402	66.8195	7.93153	20	6	0.649631	-0.773201	-7.09336	0.675918	1.2484
NTASSD0013-53563	Chenopod Shrublands, Samphire Shrublands and Forblands	-25.524	135.14	53	140	22.1	38.1	0.026418	0.0285357	0.696865	14.8835	63.6371	13.862	14	5	NA	NA	NA	0.632231	1.24383
NTASSD0014-53564	Chenopod Shrublands, Samphire Shrublands and Forblands	-25.1379	135.371	52	144	22.4	38.4	0.0288206	0.0284577	0.704538	15.7381	64.6902	6.42084	18	5	NA	NA	NA	0.64526	1.18874
NTASSD0015-53565	Eucalypt Open Woodlands	-25.1239	135.617	52	147	22.4	38.5	0.0240304	0.0311935	0.727778	16.1887	68.7309	15.1829	56	18	0.761001	-0.998477	-10.6259	0.76929	2.0458
NTASSD0016-53566	Other Shrublands	-25.1101	135.508	51	145	22.4	38.4	0.0267839	0.0263637	0.726285	15.8383	71.0777	6.04163	25	12	1.54991	-1.66734	-16.1504	0.759184	1.94111
NTASSD0017-53561	Other Shrublands	-25.4766	135.258	54	134	22.2	38.3	0.0267383	0.0307566	0.707779	14.6341	67.5723	9.51923	36	15	0.739831	-0.960876	-5.59371	0.813968	2.09099
NTASSD0018-53562	Tussock Grasslands	-25.1279	135.523	51	145	22.4	38.4	0.0280219	0.0281888	0.627947	16.0318	66.2052	11.2585	22	8	0.642008	-0.754923	-2.74681	0.809537	1.77851
NTASSD0019-53567	Eucalypt Open Woodlands	-25.0944	135.641	52	147	22.4	38.5	0.0246055	0.0302464	0.72555	15.9851	68.9412	4.89667	38	11	0.668111	-0.815779	-5.86867	0.80884	1.90642
NTTDAB0001-53580	Eucalypt Open Forests	-13.9629	131.674	105	1197	26.7	37.1	0.0217155	0.0822909	0.652537	14.4067	78.9499	90.3073	58	31	0.449836	-0.0895028	-2.80075	0.893587	2.6033
NTTDAC0001-53755	Tropical Eucalypt Woodlands/Grasslands	-13.1398	130.796	104	1436	26.4	34.9	0.0206227	0.0872704	1.02966	16.1406	77.2096	34.7407	67	41	0.544199	-0.474974	-29.2444	0.866187	2.51658
NTTDMR0001-53582	Melaleuca Forests and Woodlands	-18.08	133.685	108	502	26.4	38.6	0.0143249	0.0483919	0.694943	15.061	83.6995	33.7522	98	49	0.609766	-0.672562	-17.174	0.933656	3.16597
NTTDMR0002-53581	Other Forests and Woodlands	-18.0725	133.635	108	500	26.5	38.8	0.0144882	0.0528369	0.846382	15.441	80.0175	4.36247	61	25	0.552698	-0.503229	-17.442	0.836696	2.20587
NTTDMR0003-53583	Mallee Open Woodlands and Sparse Mallee Shrublands	-18.072	133.667	108	502	26.5	38.7	0.0149868	0.0461068	0.75808	15.6935	76.8633	13.3067	72	44	0.577265	-0.58023	-14.0718	0.92647	3.03786
NTTMGD0001-53521	Eucalypt Woodlands	-17.283	133.424	107	550	26.6	38.8	0.0156119	0.0498875	0.952648	16.0889	39.0722	11.1343	95	30	0.759062	-0.0788296	-20.2617	0.89683	2.709
NTTPCK0001-53584	Eucalypt Woodlands	-12.872	131.127	103	1393	27.2	35.5	0.0220791	0.0733976	0.768129	15.106	77.3147	31.2041	65	38	0.422154	0.0562701	-4.44196	0.910759	2.7437
NTTSTU0001-53585	Acacia Forests and Woodlands	-16.6302	133.271	109	657	26.1	37.8	0.0188999	0.0563925	1.0064	15.2875	52.9845	5.33423	80	39	0.559026	-0.523711	-18.0793	0.77857	2.16146
QDACHC0001-53592	Acacia Forests and Woodlands	-24.1046	143.257	62	311	23.3	37.7	0.0194953	0.0371041	1.1022	17.0029	75.974	6.15649	17	5	NA	NA	NA	0.334306	0.646705
QDACHC0002-53593	Acacia Forests and Woodlands	-24.126	143.169	63	296	23.4	37.6	0.0246322	0.0399485	1.05626	17.2972	76.2909	12.4091	14	6	0.692945	-0.86942	-10.5931	0.19153	0.425295
QDACHC0003-53467	Acacia Forests and Woodlands	-24.1164	143.165	63	297	23.4	37.6	0.0232478	0.0350941	1.0181	16.7716	76.6604	18.5089	24	12	0.576838	-0.578946	-6.76551	0.747061	1.7584
QDACHC0004-53468	Eucalypt Open Woodlands	-23.7188	141.092	72	255	24.1	38.4	0.0383778	0.035842	1.12933	17.3638	52.6618	6.85961	33	15	0.687673	-0.7844	-17.2314	0.769513	1.74949
QDACHC0005-53522	Tussock Grasslands	-23.7217	141.072	72	254	24.1	38.4	0.0405117	0.0371163	1.17839	17.6609	43.2438	4.59131	37	7	0.544391	-0.475621	-1.26785	0.54844	1.21245
QDACHC0006-53469	Tussock Grasslands	-23.7695	141.133	71	254	24.1	38.4	0.0371881	0.0405344	1.1437	17.3548	49.7939	13.0639	24	7	0.615026	-0.686588	-8.05612	0.522245	0.972046
QDACHC0007-53517	Eucalypt Woodlands	-23.8357	141.029	70	252	24	38.4	0.0374304	0.0331821	1.17655	17.5277	52.7828	5.36151	20	4	NA	NA	NA	0.521224	0.880836
QDAEIU0001-53470	Tussock Grasslands	-19.5387	144.21	103	730	21.3	33.4	0.118588	0.10357	1.07971	15.7228	35.6145	16.054	34	15	1.10004	-1.40348	-31.2194	0.104553	0.336244
QDAEIU0002-53523	Eucalypt Woodlands	-19.5525	144.224	102	729	21.3	33.3	0.147191	0.124441	1.08366	15.3951	39.4594	37.3629	71	27	0.458182	-0.129998	-5.74941	0.915339	2.69878
QDAEIU0003-53471	Eucalypt Woodlands	-19.4099	144.17	104	748	21.7	33.6	0.0297684	0.0735023	1.02461	15.4975	59.5621	99.6401	46	20	0.539033	-0.383406	-9.74574	0.602611	1.56939
QDAEIU0004-53524	Eucalypt Woodlands	-19.4466	144.161	103	744	21.7	33.6	0.0375334	0.0828239	0.928352	15.5053	61.0878	87.7318	66	21	0.550413	-0.495718	-21.1793	0.767158	1.69519
QDAEIU0005-53472	Tussock Grasslands	-18.4549	143.899	115	801	22.5	34.3	0.0297281	0.0514428	1.21372	15.3763	65.2998	38.0034	7	2	NA	NA	NA	0.0867769	0.184907
QDAEIU0006-53473	Eucalypt Open Forests	-18.4678	143.892	114	799	22.5	34.3	0.0395367	0.054934	1.05318	15.508	69.7475	57.5173	25	16	0.417798	0.0809665	-3.38965	0.729258	1.67314
QDAEIU0007-53474	Eucalypt Open Forests	-18.4678	143.891	114	799	22.5	34.4	0.0424433	0.0553271	1.01222	15.0201	68.7872	57.5173	26	14	0.387877	0.265601	-1.43233	0.709657	1.60956
QDAGUP0001-53526	Eucalypt Open Woodlands	-20.1088	143.724	104	593	23.7	36.2	0.0169721	0.0367114	1.02262	15.1061	84.0577	31.2102	35	19	0.498269	-0.305588	-11.3315	0.790794	1.99433
QDAGUP0002-53475	Other Forests and Woodlands	-20.031	143.763	105	609	23.4	35.8	0.0159081	0.0448806	1.14532	15.0468	80.497	31.5553	40	31	0.700888	-0.885773	-22.8108	0.849953	2.47512
QDAGUP0003-53527	Other Forests and Woodlands	-20.3993	143.682	103	543	24.3	36.8	0.0236686	0.0459987	1.17441	14.8482	59.6201	13.7891	42	19	0.501054	-0.316743	-5.79809	0.794404	2.06808
QDAGUP0004-53476	Other Forests and Woodlands	-20.0137	142.478	107	545	25.2	37.9	0.0182621	0.0404947	1.12896	14.7404	73.3092	5.30936	35	17	0.732797	-0.947901	-14.6136	0.653894	1.62909
QDAGUP0005-53528	Melaleuca Forests and Woodlands	-19.9914	142.465	107	547	25.2	37.9	0.016212	0.0416709	1.16186	15.2029	70.2118	4.06607	29	17	0.663718	-0.805872	-18.9054	0.492092	1.18486
QDAGUP0006-53477	Other Forests and Woodlands	-19.9556	142.402	108	548	25.3	37.9	0.0166726	0.0404784	1.16836	14.5844	76.7675	3.96053	34	15	0.533979	-0.439803	-4.44417	0.79764	1.95253
QDAGUP0007-53478	Tussock Grasslands	-20.0843	141.817	118	526	25.6	38.3	0.0255223	0.0473092	1.21121	16.9634	49.6727	3.62157	23	13	0.529915	-0.42544	-7.47275	0.390454	0.991868
QDAGUP0008-53529	Melaleuca Forests and Woodlands	-19.8017	142.022	114	550	25.7	38.1	0.0159179	0.0401161	1.07329	15.2863	78.1036	7.3652	49	25	0.426483	0.0322236	6.30954	0.911016	2.73762
QDAGUP0009-53530	Tussock Grasslands	-19.8459	141.961	113	546	25.7	38.1	0.0225892	0.04787	1.20973	17.5715	47.9235	2.9781	34	15	0.451964	-0.0999695	-6.23489	0.77482	1.79735
QDAGUP0010-53479	Melaleuca Forests and Woodlands	-19.9149	141.834	117	539	25.7	38.1	0.0167371	0.0404378	1.14648	14.4244	69.8553	5.49786	37	22	0.724384	-0.932052	-21.2865	0.751873	1.93023
QDAGUP0011-53531	Other Forests and Woodlands	-19.9398	141.828	116	538	25.7	38.1	0.0164256	0.040532	1.10081	15.0312	78.3888	5.73756	47	25	0.467663	-0.174245	-0.941334	0.842751	2.31167
QDAGUP0012-53525	Mallee Open Woodlands and Sparse Mallee Shrublands	-19.5819	140.312	112	536	25.9	37.7	0.02309	0.0471012	1.10107	16.8275	48.4284	8.20878	51	19	0.567315	-0.549845	-7.14636	0.826381	2.16662
QDAGUP0013-53532	Tussock Grasslands	-19.2978	140.164	112	552	26.1	37.7	0.021416	0.0540511	1.23873	17.0962	45.6663	1.82813	21	9	0.671817	-0.824036	-14.6532	0.616844	1.13577
QDAGUP0014-53480	Tussock Grasslands	-18.2388	140.787	123	717	26.8	37.2	0.0169503	0.0578996	1.29088	17.0423	51.541	0.8267	30	15	0.478979	0.468388	-0.549781	0.843238	2.1522
QDAGUP0015-53533	Tussock Grasslands	-18.257	140.733	122	715	26.7	37.3	0.0220598	0.060979	1.3422	16.5974	47.0128	1.98194	37	16	0.395573	0.215445	-3.53249	0.825944	2.00995
QDAGUP0016-53481	Eucalypt Woodlands	-18.2489	140.748	123	715	26.8	37.3	0.0189711	0.0600887	1.28116	16.7875	49.9041	1.57668	37	21	0.475319	-0.208683	-8.8986	0.8584	2.19206
QDAGUP0017-53568	Tussock Grasslands	-17.6414	141.086	125	842	27.2	36.9	0.0213083	0.0517277	1.12875	15.6677	56.4969	5.59965	37	12	0.428339	0.0220659	-3.65644	0.530681	1.26835
QDAGUP0018-53482	Melaleuca Forests and Woodlands	-17.6605	141.105	126	836	27.2	36.9	0.0220281	0.0534492	0.999483	15.3227	57.9999	3.05628	29	20	0.418329	0.077927	-2.14676	0.850102	2.26456
QDAGUP0019-53534	Tussock Grasslands	-17.6217	141.074	126	846	27.2	36.9	0.0202965	0.0459965	1.08483	16.4549	54.4374	6.45321	25	6	0.355869	0.497486	-1.09609	0.594717	1.09819
QDAGUP0020-53483	Tussock Grasslands	-17.0136	140.96	125	975	27	36.3	0.0203335	0.0542464	0.941875	15.4563	52.6648	4.94113	17	7	0.350205	1.23608	0.433464	0.630361	1.31819
QDAGUP0021-53535	Other Forests and Woodlands	-17.0022	140.994	125	974	27.1	36.3	0.0289748	0.0603427	1.13883	14.8458	60.1969	4.87813	36	22	0.462071	-0.148365	-0.291079	0.879698	2.41321
QDAGUP0022-53484	Tussock Grasslands	-17.0222	141.055	125	966	27.1	36.4	0.0210943	0.0496826	0.92871	14.9992	54.6905	2.10713	20	11	0.61725	-0.692447	-13.1704	0.551316	1.02008
QDAGUP0023-53536	Tussock Grasslands	-17.0234	141.037	125	966	27.1	36.3	0.0258725	0.0584878	1.03679	14.8933	36.7432	0.931905	17	8	0.359938	0.465721	-3.76556	0.60099	1.15218
QDAGUP0024-53485	Tussock Grasslands	-17.4635	140.848	126	881	27.1	36.5	0.0209502	0.0551437	0.879997	16.4733	50.224	4.15582	10	5	NA	NA	NA	0.605633	1.04513
QDAGUP0025-53537	Eucalypt Woodlands	-17.458	140.84	126	883	27.1	36.5	0.0261045	0.0640109	1.00932	15.656	57.4986	3.97522	35	18	0.529025	-0.422266	-10.7243	0.700633	1.61872
QDAGUP0026-53486	Other Forests and Woodlands	-17.4705	140.848	126	879	27.1	36.5	0.0233342	0.0606953	0.980135	16.0861	58.4646	4.65021	51	22	0.516574	-0.296333	-11.985	0.827051	2.1803
QDAGUP0027-53538	Melaleuca Forests and Woodlands	-17.3757	141.176	126	887	27.2	36.8	0.0220009	0.0480105	1.05027	15.3177	57.5339	6.17119	26	10	0.599752	-0.64518	-16.3606	0.523783	0.926661
QDAGUP0028-53487	Melaleuca Forests and Woodlands	-17.295	141.179	125	903	27.2	36.7	0.0216042	0.0438217	1.0224	15.125	59.9623	6.00217	42	17	0.723871	-0.931074	-23.3111	0.474952	1.0711
QDAGUP0029-53488	Melaleuca Forests and Woodlands	-16.8472	143.158	121	930	26.5	37.1	0.0184408	0.0513079	1.03804	16.1772	70.5522	11.864	35	20	0.568311	-0.552935	-9.33206	0.852929	2.23891
QDAGUP0030-53489	Other Open Woodlands	-16.848	143.158	121	930	26.5	37.1	0.0157423	0.0486967	0.966769	16.3664	71.9768	11.0298	30	21	0.475557	-0.209738	0.961213	0.873375	2.41682
QDAGUP0031-53490	Melaleuca Forests and Woodlands	-16.8481	143.158	121	930	26.5	37.1	0.0176721	0.0522022	1.03105	16.4128	70.4266	10.7154	34	16	0.45134	-0.0969113	1.85352	0.823075	2.07652
QDAMGD0001-53586	Tussock Grasslands	-23.5208	144.226	61	443	23.4	37.3	0.0339135	0.0525715	1.0635	17.4318	40.1734	9.72476	50	21	0.601618	-0.650352	-13.9239	0.809275	2.11023
QDAMGD0002-53587	Eucalypt Open Woodlands	-23.5095	144.226	62	443	23.5	37.3	0.0340559	0.0505284	1.12925	17.816	39.5827	7.14064	61	26	0.532831	-0.435768	-6.33323	0.858027	2.41639
QDAMGD0003-53491	Tussock Grasslands	-23.5308	144.303	61	448	23.3	37.1	0.0376055	0.0553146	1.00151	17.6938	35.0066	12.9849	27	12	0.553108	0.188578	-6.74459	0.743649	1.66792
QDAMGD0004-53588	Acacia Forests and Woodlands	-23.5141	144.342	61	450	23.3	37.2	0.0360583	0.0447403	1.0781	17.6861	45.145	10.8471	44	22	0.742111	-0.965028	-22.1167	0.809081	2.03202
QDAMGD0005-53589	Eucalypt Open Woodlands	-23.5177	144.333	61	448	23.4	37.2	0.0402258	0.0530754	1.10792	17.8927	38.6408	8.47009	69	26	0.641578	-0.753879	-23.3843	0.827002	2.18691
QDAMGD0006-53492	Tussock Grasslands	-23.6647	144.042	61	419	23.3	37.2	0.0372926	0.0466842	0.954892	18.0736	46.5807	13.4285	32	12	0.466436	-0.16862	-1.3945	0.773878	1.79735
QDAMGD0007-53590	Tussock Grasslands	-23.6582	144.095	60	422	23.4	37.3	0.0360981	0.0502272	1.10968	17.7544	41.1622	9.77023	40	15	0.526855	-0.414479	-3.63153	0.715011	1.72364
QDAMGD0008-53493	Tussock Grasslands	-23.646	144.075	60	421	23.3	37.3	0.0424222	0.0540957	1.01041	17.9226	35.4539	16.1498	36	11	0.605245	-0.660312	-8.50676	0.601716	1.32447
QDAMGD0009-53494	Chenopod Shrublands, Samphire Shrublands and Forblands	-24.0942	143.337	61	321	23.4	37.7	0.0339329	0.0538217	1.14057	18.5841	41.1427	4.77147	29	12	0.764454	-1.00441	-7.78671	0.816856	1.98429
QDAMGD0010-53591	Eucalypt Open Woodlands	-24.0912	143.353	62	323	23.4	37.7	0.0404409	0.0533576	1.09696	18.3716	42.2087	5.66739	35	17	0.480502	-0.231379	-11.3001	0.815867	1.95462
QDAMGD0011-53495	Tussock Grasslands	-24.0806	143.315	61	318	23.4	37.6	0.0279458	0.0451334	1.1018	18.1773	53.5193	6.53062	12	5	NA	NA	NA	0.242412	0.539513
QDAMGD0012-53496	Acacia Open Woodlands	-24.8218	144.824	54	474	21.9	36.1	0.0364812	0.0665776	1.07629	14.9401	46.6549	27.5916	50	22	0.650164	-0.774462	-8.56571	0.839136	2.3253
QDAMGD0013-53539	Tussock Grasslands	-22.5162	143.05	78	423	23.9	37.8	0.0342326	0.0466984	1.05868	17.462	45.9403	7.73012	26	10	0.71928	-0.922257	-12.9397	0.71096	1.43913
QDAMGD0014-53497	Tussock Grasslands	-22.5052	143.025	77	420	23.9	37.9	0.03027	0.0422644	1.07285	17.2693	40.318	5.30151	34	12	0.734862	-0.951736	-5.46199	0.672576	1.67392
QDAMGD0015-53540	Eucalypt Open Woodlands	-22.5629	143.058	79	423	23.9	37.8	0.0291769	0.0419523	0.938847	16.6426	50.9501	21.1405	55	14	0.995014	-1.30653	-25.7913	0.657596	1.41894
QDAMGD0016-53498	Acacia Forests and Woodlands	-22.509	143.14	80	430	23.8	37.8	0.0329944	0.0476478	0.852192	15.5896	62.6393	41.739	21	12	0.760132	-0.996974	-17.1429	0.700996	1.48211
QDAMGD0017-53499	Tussock Grasslands	-22.115	143.299	81	407	24	37.7	0.0484569	0.0551785	0.989548	17.6227	39.4188	11.5403	28	12	0.9365	-1.24473	-18.4481	0.260178	0.715506
QDAMGD0018-53541	Tussock Grasslands	-22.1182	143.337	81	407	23.9	37.6	0.0486665	0.0553603	0.971326	16.8422	39.7722	13.756	28	11	0.487485	-0.261192	-8.2742	0.576619	1.28079
QDAMGD0019-53542	Tussock Grasslands	-22.0701	142.232	90	376	24.2	38.1	0.036055	0.0460521	1.03953	17.9368	41.1009	7.62805	14	3	NA	NA	NA	0.542818	0.885594
QDAMGD0020-53500	Acacia Forests and Woodlands	-22.0636	142.223	90	376	24.2	38.1	0.0337684	0.0485306	1.05934	17.5057	43.2198	6.81783	26	7	0.637027	-0.742744	-10.5936	0.422518	0.771808
QDAMGD0021-53543	Tussock Grasslands	-22.3808	141.3	80	324	24.3	38.2	0.0430176	0.040856	1.03997	17.3289	49.259	8.30153	32	12	0.583469	-0.598648	-8.5178	0.756026	1.70584
QDAMGD0022-53501	Tussock Grasslands	-22.3687	141.287	80	325	24.3	38.2	0.0437947	0.0385043	0.975299	17.3936	48.8802	8.72668	37	18	0.740753	-0.962558	-12.8076	0.802012	2.05875
QDAMGD0023-53544	Eucalypt Open Woodlands	-23.6872	140.987	71	253	24.1	38.3	0.0352918	0.0367771	1.08728	16.9314	57.905	13.4565	31	14	0.368119	0.403981	0.525944	0.762972	1.82714
QDAMGD0024-53502	Acacia Forests and Woodlands	-23.6464	141.004	72	255	24	38.3	0.0368823	0.0350116	1.06902	17.2965	59.1302	14.105	36	11	0.933354	-1.24113	-13.7738	0.687728	1.59732
QDAMGD0025-53545	Acacia Forests and Woodlands	-20.3379	143.872	103	554	24.1	36.5	0.0422681	0.0589847	0.951951	15.2328	58.4623	57.0476	37	12	0.617859	-0.694044	-9.76069	0.390312	0.958707
QDAMGD0026-53503	Acacia Forests and Woodlands	-20.3962	143.861	103	546	24.1	36.6	0.0451295	0.0629479	1.02513	15.4668	55.3447	60.153	26	8	0.620113	-0.699926	-9.92994	0.395937	0.838602
QDAMGD0027-56936	Tussock Grasslands	-20.0695	138.175	96	387	25.2	38.2	0.0199705	0.0375016	0.814917	15.9624	63.7776	5.54077	55	27	0.639529	-0.748884	-15.9261	0.866272	2.41842
QDAMGD0028-56937	Eucalypt Woodlands	-19.9491	138.099	98	399	25.2	38.2	0.0239935	0.0461603	0.729277	16.1014	60.1171	15.2752	64	34	0.637025	-0.742739	-19.5137	0.901766	2.6861
QDAMII0001-53504	Mallee Open Woodlands and Sparse Mallee Shrublands	-19.5079	140.221	111	540	25.9	37.7	0.028153	0.0504985	0.802743	15.8126	61.914	23.7842	45	20	1.03656	-1.34781	-20.7481	0.889506	2.48548
QDAMII0002-53546	Mallee Open Woodlands and Sparse Mallee Shrublands	-20.0079	138.161	98	394	25.2	38.1	0.0263806	0.0507848	0.796825	16.2967	62.6398	11.5626	50	22	0.67964	-0.841169	-17.58	0.743079	1.96909
QDAMUL0001-53594	Acacia Forests and Woodlands	-24.7336	144.683	54	478	21.4	35.7	0.0199631	0.0397892	0.910891	14.8915	79.1292	26.8698	32	7	0.51319	0.329209	-8.43241	0.411945	0.814181
QDAMUL0002-53505	Acacia Forests and Woodlands	-24.7382	144.702	54	478	21.5	35.8	0.0210666	0.0423264	1.04122	14.708	82.8314	65.8461	6	1	NA	NA	NA	0	0
QDAMUL0003-53595	Acacia Forests and Woodlands	-24.7551	144.708	54	477	21.5	35.8	0.0189367	0.039598	0.881586	14.4839	87.9075	40.7033	28	14	0.592047	-0.62348	-15.1921	0.333097	0.840321
QDASSD0001-53756	Hummock Grasslands	-23.7641	138.477	63	205	23.7	38.8	0.0145929	0.0310987	0.858689	16.5062	75.4478	13.2895	38	9	0.792595	-1.00113	-15.86	0.153923	0.406154
QDASSD0001-57621	Hummock Grasslands	-23.7641	138.477	63	205	23.7	38.8	0.0145929	0.0310987	0.858689	16.5062	75.4478	13.2895	30	17	0.924301	-1.23064	-27.0159	0.216205	0.627923
QDASSD0002-53757	Mallee Open Woodlands and Sparse Mallee Shrublands	-23.8277	138.39	62	204	23.7	38.9	0.0146415	0.0319316	1.02488	17.119	70.5109	12.5666	22	13	0.538974	-0.457159	-6.33804	0.779563	1.84035
QDASSD0002-57622	Mallee Open Woodlands and Sparse Mallee Shrublands	-23.8277	138.39	62	204	23.7	38.9	0.0146415	0.0319316	1.02488	17.119	70.5109	12.5666	34	17	0.502435	-0.322227	-6.76379	0.794393	1.96328
QDASSD0003-56912	Acacia Forests and Woodlands	-23.8316	138.407	62	204	23.7	38.9	0.0159564	0.0335196	1.00933	16.6474	81.4174	12.6852	29	15	0.564963	-0.542509	-12.2286	0.825714	1.94543
QDASSD0003-57623	Acacia Forests and Woodlands	-23.8316	138.407	62	204	23.7	38.9	0.0159564	0.0335196	1.00933	16.6474	81.4174	12.6852	34	20	0.525647	-0.411109	-12.5675	0.849224	2.16131
QDASSD0004-56913	Hummock Grasslands	-23.6801	138.434	64	209	23.7	38.8	0.0157732	0.0361039	0.929759	17.0662	79.7687	9.53787	32	9	0.752081	-0.982891	-14.7081	0.13556	0.37942
QDASSD0004-57624	Hummock Grasslands	-23.6801	138.434	64	209	23.7	38.8	0.0157732	0.0361039	0.929759	17.0662	79.7687	9.53787	28	9	0.580152	0.104297	-7.98134	0.320448	0.76201
QDASSD0005-56914	Acacia Forests and Woodlands	-23.6944	138.441	64	209	23.7	38.8	0.0150477	0.0349436	0.941079	16.8124	80.063	10.1542	19	9	0.554396	-0.50877	-6.87494	0.587738	1.15941
QDASSD0005-57625	Acacia Forests and Woodlands	-23.6944	138.441	64	209	23.7	38.8	0.0150477	0.0349436	0.941079	16.8124	80.063	10.1542	22	17	0.485649	-0.148076	-7.04583	0.743927	1.76709
QDASSD0006-56915	Hummock Grasslands	-23.8795	138.098	59	206	23.5	38.9	0.0154979	0.0288948	0.959826	16.0826	85.1565	9.36774	33	18	0.541122	-0.464525	-0.563572	0.800623	2.12519
QDASSD0006-57626	Hummock Grasslands	-23.8795	138.098	59	206	23.5	38.9	0.0154979	0.0288948	0.959826	16.0826	85.1565	9.36774	29	23	0.567699	-0.55104	-15.825	0.695978	1.74451
QDASSD0007-56916	Eucalypt Open Woodlands	-23.8805	138.096	59	206	23.5	38.9	0.0162868	0.0337903	0.976117	16.9493	85.0096	9.36774	33	12	0.51995	-0.389275	-7.86064	0.684011	1.4694
QDASSD0007-57627	Eucalypt Open Woodlands	-23.8805	138.096	59	206	23.5	38.9	0.0162868	0.0337903	0.976117	16.9493	85.0096	9.36774	35	15	0.548024	0.205348	-7.84266	0.77603	1.78935
QDASSD0008-56917	Other Shrublands	-23.9542	138.137	61	202	23.5	38.9	0.0176836	0.034738	1.00358	16.0716	79.9365	9.58575	24	14	0.661433	-0.800668	-17.3782	0.460568	1.05083
QDASSD0008-57628	Other Shrublands	-23.9542	138.137	61	202	23.5	38.9	0.0176836	0.034738	1.00358	16.0716	79.9365	9.58575	28	14	0.440531	-0.0425459	-3.41589	0.488431	1.13852
QDASSD0009-56918	Eucalypt Open Woodlands	-23.9673	138.141	61	201	23.5	38.9	0.0186	0.0389204	0.985741	16.8025	78.9731	5.99639	24	10	0.553208	-0.504899	-12.2363	0.642918	1.19706
QDASSD0009-57629	Eucalypt Open Woodlands	-23.9673	138.141	61	201	23.5	38.9	0.0186	0.0389204	0.985741	16.8025	78.9731	5.99639	34	17	0.526564	-0.413433	-13.4354	0.721497	1.57296
QDASSD0010-56919	Eucalypt Open Woodlands	-23.731	138	62	210	23.5	38.8	0.0258945	0.0442311	0.989894	16.7868	77.0941	5.90215	37	10	0.602102	-0.650696	-0.0734829	0.612611	1.49645
QDASSD0011-56920	Acacia Forests and Woodlands	-23.2366	138.226	66	232	23.6	38.6	0.0142693	0.0361844	0.716472	15.0225	77.5288	16.3216	46	22	1.05465	-1.36435	-34.5437	0.704355	1.73477
QDASSD0011-57631	Acacia Forests and Woodlands	-23.2366	138.226	66	232	23.6	38.6	0.0142693	0.0361844	0.716472	15.0225	77.5288	16.3216	28	15	0.531717	-0.431835	-4.84736	0.783181	1.9134
QDASSD0012-56921	Other Shrublands	-23.3445	138.252	67	227	23.5	38.6	0.0188658	0.0371674	0.76438	16.5282	71.4872	12.4576	20	6	0.829481	0.502476	-2.89283	0.699834	1.44328
QDASSD0012-57632	Other Shrublands	-23.3445	138.252	67	227	23.5	38.6	0.0188658	0.0371674	0.76438	16.5282	71.4872	12.4576	20	14	0.432278	0.000791708	-9.82496	0.742095	1.67875
QDASSD0013-56922	Acacia Shrublands	-23.2942	138.226	64	231	23.4	38.5	0.0173695	0.0331064	0.779038	16.1196	80.0305	6.71925	33	12	0.77409	-1.0207	-17.244	0.553125	1.10029
QDASSD0013-57633	Acacia Shrublands	-23.2942	138.226	64	231	23.4	38.5	0.0173695	0.0331064	0.779038	16.1196	80.0305	6.71925	41	22	0.805508	-1.07108	-28.0871	0.67546	1.55191
QDASSD0014-56923	Acacia Forests and Woodlands	-23.1758	138.167	67	237	23.5	38.5	0.0214886	0.0348573	0.83199	16.2532	64.4173	8.39203	43	16	0.619358	-0.69796	-10.4252	0.857093	2.16193
QDASSD0014-57634	Acacia Forests and Woodlands	-23.1758	138.167	67	237	23.5	38.5	0.0214886	0.0348573	0.83199	16.2532	64.4173	8.39203	39	17	0.526472	-0.413098	-10.9582	0.793772	1.9139
QDASSD0015-56924	Acacia Shrublands	-23.1881	138.193	67	236	23.5	38.5	0.0152645	0.0284246	0.715785	16.0941	88.0432	11.8583	48	16	0.562203	-0.533819	-12.5302	0.777899	1.85337
QDASSD0015-57635	Acacia Shrublands	-23.1881	138.193	67	236	23.5	38.5	0.0152645	0.0284246	0.715785	16.0941	88.0432	11.8583	35	16	0.585184	-0.603671	-13.6987	0.673084	1.53195
SAAEYB0001-57637	Other Shrublands	-32.9716	137.248	19	259	17.2	30	0.0309153	0.0623236	0.88847	11.8139	61.6113	23.2515	31	17	0.308793	0.925875	14.8538	0.882235	2.37165
SAAFLB0030-53506	Chenopod Shrublands, Samphire Shrublands and Forblands	-29.9785	138.015	33	176	19.6	35.7	0.0239762	0.0411864	0.685691	11.7036	66.6843	31.9416	32	18	0.682463	-0.847255	-8.81445	0.855451	2.26168
SAAFLB0031-53507	Chenopod Shrublands, Samphire Shrublands and Forblands	-29.9716	137.955	32	175	19.8	35.9	0.0260867	0.0366617	0.705143	11.8999	66.8435	21.3866	45	18	0.744916	-0.970102	-14.8286	0.839579	2.1791
SAAGAW0001-56992	Acacia Forests and Woodlands	-32.9832	137.197	20	266	17	30	0.0249516	0.0701627	0.924958	13.2571	62.8917	25.4625	28	19	0.507532	-0.342218	-4.44649	0.720322	1.89083
SAAGAW0002-56993	Chenopod Shrublands, Samphire Shrublands and Forblands	-32.9801	137.244	20	262	17.1	29.9	0.0270804	0.0583454	0.899613	12.6506	58.9473	22.4167	29	18	0.766863	-1.00852	-19.416	0.690929	1.60038
SAAGAW0003-56994	Casuarina Forests and Woodlands	-32.9716	137.248	19	259	17.2	30	0.0309153	0.0623236	0.88847	11.8139	61.6113	23.2515	21	9	0.458801	-0.132941	-5.22427	0.564298	1.06615
SAAGVD0001-56925	Chenopod Shrublands, Samphire Shrublands and Forblands	-29.3453	130.446	23	173	19.1	34.7	0.0168557	0.0402398	0.59196	14.1821	81.5425	6.36739	34	21	0.7083	-0.900703	-19.5016	0.76538	1.9319
SAAGVD0002-56926	Chenopod Shrublands, Samphire Shrublands and Forblands	-29.3465	130.45	23	173	19.1	34.7	0.0161749	0.0366297	0.55698	13.7742	85.649	6.36739	44	22	0.522249	-0.39774	-5.20942	0.870967	2.39937
SAAGVD0003-56927	Acacia Shrublands	-29.3217	130.446	23	173	19.2	34.8	0.0179913	0.0401188	0.583117	14.5631	84.4047	9.76389	67	36	0.517532	-0.380289	-5.3715	0.789682	2.41106
SAAGVD0004-56947	Acacia Forests and Woodlands	-30.8148	132.134	22	206	18.6	32.4	0.0294905	0.0491994	0.809418	12.9944	66.8145	16.6162	32	21	0.599901	-0.645595	-6.53144	0.880309	2.43927
SAAMDD0007-53742	Chenopod Shrublands, Samphire Shrublands and Forblands	-34.3623	139.5	24	273	16.2	30.6	0.0305877	0.0881709	1.00071	9.79925	79.2434	15.7484	34	11	0.591748	-0.891824	-10.7637	0.591306	1.28921
SAAMDD0008-53743	Mallee Open Woodlands and Sparse Mallee Shrublands	-34.3417	139.508	23	276	16.1	30.5	0.0312956	0.0935146	0.998946	10.2597	78.0742	16.8076	21	9	0.691899	0.0515314	-9.75964	0.249489	0.649021
SAAMDD0009-53744	Other Shrublands	-34.3579	139.486	23	270	16.2	30.6	0.0275325	0.0829794	0.999243	8.48358	79.1229	17.0229	35	14	0.564431	-0.534881	-11.9774	0.739484	1.63983
SAAMDD0010-53700	Mallee Open Woodlands and Sparse Mallee Shrublands	-34.3206	139.502	23	272	16.2	30.7	0.0324677	0.0779097	1.00402	8.96523	79.2733	17.9555	38	12	0.436999	0.0844678	-8.44745	0.765246	1.61308
SAAMDD0011-53745	Other Shrublands	-34.32	139.53	23	273	16.2	30.7	0.0259696	0.0842544	0.996052	10.6367	78.2869	7.26931	47	21	0.498452	-0.306323	-6.05884	0.889684	2.43423
SAANUL0001-56948	Chenopod Shrublands, Samphire Shrublands and Forblands	-30.9658	132.088	24	216	18.4	32	0.0292703	0.047367	0.749322	13.2352	68.3006	13.5349	25	13	0.480497	-0.231358	-3.60755	0.802971	1.91918
SAANUL0002-56949	Other Shrublands	-31.3934	131.277	27	249	17.8	30.6	0.0216489	0.0502205	0.74771	12.6774	72.0308	34.0094	40	24	0.550878	-0.497253	-5.77897	0.826931	2.32483
SAANUL0003-56950	Tussock Grasslands	-31.4824	131.267	29	251	17.9	30.4	0.0238295	0.0470835	0.718354	12.5626	60.8145	19.5773	25	12	0.517885	0.311542	-2.19148	0.721672	1.76214
SAANUL0004-56951	Chenopod Shrublands, Samphire Shrublands and Forblands	-31.5112	131.307	29	252	18	30.4	0.0262932	0.0545185	0.739375	11.8802	71.9809	23.2334	32	17	0.435603	-0.0168648	4.24284	0.88207	2.36486
SAARIV0001-57090	Eucalypt Woodlands	-34.0843	140.758	18	258	17.3	32.8	0.035054	0.105358	1.0798	15.2133	58.0024	6.57778	36	16	0.363501	0.438487	-0.827437	0.744731	1.79784
SAARIV0002-57091	Eucalypt Woodlands	-34.0428	140.781	17	254	17.3	32.8	0.0349483	0.0741604	1.01873	15.0213	57.3965	6.2999	27	18	0.376365	0.344458	-2.55165	0.787564	1.92798
SAARIV0003-57092	Eucalypt Open Forests	-34.0839	140.76	18	257	17.3	32.8	0.0396046	0.111555	1.09398	14.4478	58.2841	6.47284	30	11	0.327005	0.745522	0.300721	0.784825	1.76903
SAARIV0004-57093	Eucalypt Woodlands	-34.2616	140.387	19	252	17	32.4	0.0272048	0.0708003	1.10805	12.8805	72.6085	9.61429	21	12	0.326007	0.754888	2.19113	0.77325	1.77079
SAARIV0005-57094	Inland aquatic - freshwater, salt lakes, lagoons	-34.2635	140.388	19	252	17	32.4	0.0368269	0.0710029	1.09334	12.7329	75.5659	9.61429	18	10	0.331998	1.39268	2.10252	0.71882	1.58169
SAARIV0006-57095	Eucalypt Open Forests	-34.2636	140.39	19	252	17	32.4	0.0225208	0.0762383	1.15743	14.1956	74.1331	9.61429	18	12	0.303175	0.985891	6.09959	0.652615	1.56264
SAARIV0007-57096	Eucalypt Woodlands	-34.1594	139.927	21	258	16.9	32	0.0382602	0.0803629	0.977231	12.3941	64.553	33.2812	22	7	0.34213	0.610333	-2.5791	0.398054	0.776557
SAARIV0008-57097	Eucalypt Woodlands	-34.1591	139.925	21	258	16.9	32	0.0369459	0.0863235	1.0014	12.1721	67.6181	30.9928	29	12	0.38238	0.302662	-1.94248	0.780489	1.74304
SAARIV0009-57089	Eucalypt Woodlands	-34.1584	139.928	21	258	16.9	32	0.037	0.093	1	12.6	65.7	34.8	19	13	0.361966	0.450154	7.04944	0.850627	2.09847
SAASTP0001-53719	Chenopod Shrublands, Samphire Shrublands and Forblands	-26.2782	134.999	39	147	21.9	38	0.0290097	0.03239	0.618258	14.8277	61.5341	12.8041	52	26	0.716706	-0.917262	-16.1352	0.843096	2.43996
SAASTP0002-53720	Chenopod Shrublands, Samphire Shrublands and Forblands	-26.2746	135.016	40	146	21.9	38	0.0276639	0.0297871	0.636662	15.4916	62.7643	8.30156	41	24	0.720773	-0.924145	-20.2069	0.805929	2.06271
SAASTP0003-53721	Chenopod Shrublands, Samphire Shrublands and Forblands	-26.2739	135.073	39	145	21.9	38	0.0286123	0.0263986	0.690585	14.7629	63.3298	3.84677	48	24	0.73361	-0.949413	-11.5015	0.905967	2.66698
SAASTP0004-53722	Chenopod Shrublands, Samphire Shrublands and Forblands	-26.0881	135.452	43	135	22.2	38.3	0.0321481	0.0384829	0.784894	14.8593	64.3489	10.765	38	22	0.626677	-0.715826	-14.8965	0.862983	2.32988
SAASTP0005-53723	Chenopod Shrublands, Samphire Shrublands and Forblands	-26.0959	135.424	43	135	22.2	38.3	0.0326559	0.0358964	0.678852	14.7808	58.5261	7.367	43	29	0.578949	-0.585269	-11.5386	0.911672	2.71422
SAASTP0007-53724	Chenopod Shrublands, Samphire Shrublands and Forblands	-26.355	135.817	43	131	22.4	38.6	0.0323369	0.0390851	0.923081	15.4246	69.7812	16.6913	39	25	0.665613	-0.807186	-15.2413	0.774235	2.15059
SAASTP0008-53725	Chenopod Shrublands, Samphire Shrublands and Forblands	-26.3689	135.789	43	131	22.4	38.6	0.028934	0.0299973	0.793696	13.5311	64.0647	56.711	25	11	0.809402	-1.07705	-14.26	0.638481	1.38656
SAASTP0009-53726	Chenopod Shrublands, Samphire Shrublands and Forblands	-26.3503	135.705	40	132	22.3	38.5	0.0320301	0.0388325	0.943909	15.4549	67.3557	8.00182	29	20	0.61609	-0.689397	-20.4783	0.695645	1.61679
SAASTP0010-53727	Chenopod Shrublands, Samphire Shrublands and Forblands	-26.3667	135.582	41	135	22.2	38.4	0.0308325	0.0291127	0.736312	15.9696	62.9362	20.766	15	8	0.466835	-0.170452	-0.189412	0.779264	1.66746
SAASTP0011-53728	Tussock Grasslands	-26.4805	135.458	40	139	22.2	38.3	0.020752	0.0287441	0.727366	15.566	78.6492	24.4844	15	7	0.564036	-0.53861	-4.40188	0.52403	1.13113
SAASTP0012-53729	Tussock Grasslands	-26.6228	135.434	36	147	21.8	38	0.0268656	0.0331067	0.645955	15.8449	68.0689	22.7952	22	11	0.647714	-0.768644	-11.185	0.505328	1.14269
SAASTP0013-53730	Tussock Grasslands	-26.5741	135.307	36	147	21.9	38.1	0.0241008	0.030467	0.617913	15.666	65.0245	25.0504	27	15	0.673263	-0.827231	-11.509	0.63932	1.54746
SAASTP0014-57067	Chenopod Shrublands, Samphire Shrublands and Forblands	-27.8611	136.649	32	135	22	38.3	0.028781	0.031714	0.930314	16.412	67.3676	14.531	35	4	NA	NA	NA	0.72	1.33218
SAASTP0015-53715	Tussock Grasslands	-27.8657	136.678	32	132	22.1	38.4	0.0256592	0.0292109	0.946511	16.7809	71.4484	13.411	30	19	0.918255	-1.22351	-13.4381	0.873858	2.45154
SAASTP0016-53716	Chenopod Shrublands, Samphire Shrublands and Forblands	-27.835	136.63	33	133	22.1	38.4	0.026399	0.0316895	0.946442	15.8371	70.4724	14.5487	43	30	0.650105	-0.774323	-23.4261	0.844163	2.30024
SAASTP0017-53717	Chenopod Shrublands, Samphire Shrublands and Forblands	-27.8398	136.64	33	133	22.1	38.4	0.0262553	0.0295897	0.933741	16.4663	74.3428	12.9518	37	24	0.533712	-0.438865	-10.7195	0.838769	2.19283
SAASTP0018-53718	Chenopod Shrublands, Samphire Shrublands and Forblands	-28.4334	136.428	26	131	21.7	38	0.0361029	0.0333787	0.889237	15.7083	65.2924	6.55898	46	32	0.879462	-1.17548	-32.5024	0.897025	2.72423
SAASTP0019-53731	Chenopod Shrublands, Samphire Shrublands and Forblands	-28.4197	136.481	27	129	21.7	38.1	0.027546	0.0295514	0.934439	15.5975	67.4871	4.47339	45	29	0.784648	-1.03808	-15.2312	0.917794	2.84002
SAASTP0020-53732	Chenopod Shrublands, Samphire Shrublands and Forblands	-28.4376	136.459	27	129	21.7	38.1	0.0297229	0.0319741	0.932742	16.1712	69.1296	4.84641	46	27	1.0001	-1.31264	-28.03	0.883271	2.61212
SAASTP0021-53733	Chenopod Shrublands, Samphire Shrublands and Forblands	-28.4025	136.533	26	133	21.7	38	0.0331628	0.0340621	0.834696	15.2677	62.9897	13.9475	36	24	1.15208	-1.44454	-24.033	0.899891	2.69312
SAASTP0022-53735	Chenopod Shrublands, Samphire Shrublands and Forblands	-28.2056	134.536	36	172	21.1	37.1	0.0355037	0.0339571	0.709639	15.4039	55.3083	7.76695	45	21	0.595249	-0.632566	-14.7134	0.833825	2.1851
SAASTP0023-53736	Chenopod Shrublands, Samphire Shrublands and Forblands	-28.209	134.585	36	170	21.2	37.1	0.0385647	0.0328383	0.691576	15.6898	52.597	8.51436	51	27	0.7927	-1.05102	-26.5108	0.787272	2.14327
SAASTP0024-53737	Chenopod Shrublands, Samphire Shrublands and Forblands	-27.9941	134.974	38	170	21.5	37.6	0.0341323	0.0370011	0.683357	15.1266	55.5443	16.2719	22	7	0.922163	-1.22813	-11.0477	0.456538	0.961401
SAASTP0025-53734	Chenopod Shrublands, Samphire Shrublands and Forblands	-27.9597	134.971	40	174	21.5	37.6	0.0316468	0.0338696	0.64689	14.128	61.9693	26.3822	16	11	1.01591	-1.32819	-9.22192	0.811852	1.98321
SAASTP0026-53738	Chenopod Shrublands, Samphire Shrublands and Forblands	-27.7889	134.892	38	190	20.9	37.1	0.0239459	0.0351239	0.39282	14.481	69.0734	39.5115	20	10	0.75378	-0.985889	-4.95604	0.83591	1.97207
SAASTP0027-53739	Chenopod Shrublands, Samphire Shrublands and Forblands	-27.7372	134.844	38	190	21	37.2	0.0280511	0.0340805	0.446451	15.2239	66.0066	21.3612	15	7	0.80744	-0.379915	-0.337361	0.782518	1.71309
SAASTP0028-53740	Chenopod Shrublands, Samphire Shrublands and Forblands	-27.7106	134.845	39	191	21	37.2	0.0249299	0.0335709	0.471072	14.2936	70.4115	37.9536	21	6	1.89735	-1.07435	-6.14369	0.79017	1.6687
SAASTP0029-53741	Chenopod Shrublands, Samphire Shrublands and Forblands	-28.0871	135.861	32	148	21.7	37.9	0.0278	0.0341009	0.766488	14.2288	71.3844	32.2822	24	19	1.00224	-1.31477	-24.454	0.848099	2.25675
SAASTP0030-56935	Acacia Shrublands	-29.2902	139.18	42	163	20.8	36.6	0.0218116	0.036058	0.839289	15.7324	70.7683	9.96547	43	21	0.765622	-1.00641	-11.4757	0.848377	2.39741
SAASTP0031-56938	Other Shrublands	-29.277	139.176	42	163	20.8	36.6	0.0232821	0.0389149	0.85304	16.2666	66.8705	10.7556	41	22	0.916061	-1.2209	-20.6773	0.831336	2.26483
SAASTP0032-56939	Tussock Grasslands	-29.2895	139.182	42	163	20.8	36.6	0.0305899	0.0420622	0.866636	16.6691	62.2118	10.6577	45	23	0.902506	-1.20451	-20.4286	0.623535	1.7857
SASMDD0001-53710	Mallee Woodlands and Shrublands	-34.0027	140.586	17	256	17.1	32.5	0.0194648	0.0632235	0.985398	15.1323	80.524	14.9677	37	16	0.551041	-0.497788	-14.8083	0.713182	1.49198
SASMDD0002-53711	Mallee Woodlands and Shrublands	-34.0117	140.593	18	257	17.1	32.5	0.0205375	0.0632433	1.0126	15.925	77.1122	12.429	34	21	0.491718	-0.275875	-4.96655	0.819071	2.10052
SASMDD0003-57009	Mallee Woodlands and Shrublands	-33.9945	140.586	17	256	17.1	32.5	0.0200324	0.0632797	0.983992	15.6862	82.8818	17.2763	30	15	0.529918	-0.42545	-8.54506	0.71558	1.70498
SASMDD0004-56997	Chenopod Shrublands, Samphire Shrublands and Forblands	-33.9968	140.735	17	252	17.3	32.8	0.0252593	0.0744913	1.07792	15.5123	73.4178	17.8618	15	8	0.4661	-0.167074	-7.70978	0.718393	1.38252
SASMDD0004-57013	Chenopod Shrublands, Samphire Shrublands and Forblands	-33.9968	140.735	17	252	17.3	32.8	0.0252593	0.0744913	1.07792	15.5123	73.4178	17.8618	15	7	0.485221	0.441529	0.326588	0.730761	1.53448
SASMDD0005-53712	Other Shrublands	-33.9743	140.726	17	259	17.2	32.7	0.0235451	0.0866151	1.05276	15.0957	81.4591	50.3987	29	18	0.577532	-0.58103	-17.277	0.769253	1.76458
SASMDD0005-57006	Other Shrublands	-33.9743	140.726	17	259	17.2	32.7	0.0235451	0.0866151	1.05276	15.0957	81.4591	50.3987	32	15	0.684478	-0.851567	-13.6045	0.715056	1.71732
SASMDD0006-53713	Mallee Woodlands and Shrublands	-33.9727	140.727	17	259	17.2	32.7	0.0236838	0.0874384	1.05874	14.6804	82.2263	50.3131	31	21	0.436698	0.0827364	4.66355	0.900147	2.54532
SASMDD0006-57007	Mallee Woodlands and Shrublands	-33.9727	140.727	17	259	17.2	32.7	0.0236838	0.0874384	1.05874	14.6804	82.2263	50.3131	41	25	0.619357	-0.697958	-8.63593	0.898895	2.60784
SASMDD0008-57638	Eucalypt Woodlands	-34.0442	140.76	17	254	17.3	32.8	0.0417908	0.0896061	1.05057	14.8881	54.9571	7.2959	22	7	1.27433	-1.52781	-17.1361	0.169928	0.452162
SASMDD0009-57008	Callitris Forests and Woodlands	-34.0597	140.696	17	254	17.3	32.7	0.0284914	0.0738479	1.10323	14.4491	80.7556	16.616	37	20	0.723931	-0.931188	-22.2297	0.780956	1.92676
SASMDD0011-56998	Chenopod Shrublands, Samphire Shrublands and Forblands	-34.0189	140.71	17	252	17.3	32.8	0.0250949	0.0776605	1.03981	14.6616	78.6043	21.1787	27	11	0.500816	-0.315794	-7.20276	0.659824	1.37368
SASMDD0012-56974	Eucalypt Woodlands	-34.0591	140.754	17	256	17.3	32.8	0.0366468	0.0903701	1.05311	15.0455	53.4892	6.72808	33	11	0.643809	-0.759279	-14.781	0.374291	0.8405
SASMDD0013-56979	Eucalypt Woodlands	-34.0567	140.735	17	254	17.3	32.8	0.0296076	0.0786676	1.04075	15.09	57.4024	6.46975	24	10	0.456205	-0.120539	-6.55449	0.761689	1.62118
SASMDD0014-56980	Other Shrublands	-34.0378	140.705	17	254	17.3	32.8	0.0251991	0.0676488	1.08149	15.1947	71.5993	16.2468	33	11	0.460053	-0.138873	-1.4318	0.772742	1.79221
SASMDD0016-57000	Mallee Woodlands and Shrublands	-33.9569	140.719	16	260	17.1	32.7	0.0255891	0.0775091	1.03081	15.048	75.8255	20.6494	32	13	0.516061	-0.374781	-8.61447	0.617484	1.36943
SASMDD0018-57010	Mallee Woodlands and Shrublands	-34.0031	140.576	16	253	17.1	32.5	0.0218535	0.0670861	0.994619	15.4958	79.9602	15.6325	38	20	0.610024	-0.673255	-13.2545	0.881285	2.34118
SATEYB0001-56940	Mallee Woodlands and Shrublands	-34.5043	138.703	38	438	16.3	29.9	0.0312803	0.0969702	0.858268	10.6492	79.4559	31.2263	50	24	0.416537	0.0882095	8.7036	0.845532	2.39123
SATEYB0002-56991	Mallee Woodlands and Shrublands	-33.489	138.08	41	370	17.2	31.2	0.0307053	0.102789	0.921346	15.3417	82.3248	38.5144	42	29	0.58718	-0.609481	-17.8386	0.879623	2.49458
SATFLB0001-53698	Callitris Forests and Woodlands	-34.609	138.861	47	579	15.2	28.8	0.0185673	0.139146	0.819252	13.0103	81.9974	51.0668	38	18	0.475665	-0.210215	-5.58803	0.775372	1.86637
SATFLB0002-53703	Eucalypt Woodlands	-34.6831	138.909	51	712	14.2	28	0.0173715	0.143743	0.825672	14.5824	72.62	135.814	41	28	0.441897	-0.0495652	0.495503	0.804621	2.10632
SATFLB0003-53704	Eucalypt Low Open Forests	-34.5769	139.006	48	765	13.1	27.2	0.0130512	0.104437	0.76427	14.1882	74.4736	128.98	34	15	0.373682	0.363539	-5.37233	0.720453	1.61559
SATFLB0004-53705	Callitris Forests and Woodlands	-31.3277	138.567	24	295	17.9	33.8	0.0363888	0.0652534	0.714382	13.1485	64.0565	412.685	54	18	0.47467	-0.205807	-3.54984	0.858342	2.25196
SATFLB0005-53706	Mallee Woodlands and Shrublands	-31.3155	138.566	32	411	16	32.2	0.0303767	0.0930529	0.590775	14.4549	64.4326	472.644	39	15	0.361261	0.455545	-0.822789	0.870757	2.23435
SATFLB0006-53708	Mallee Woodlands and Shrublands	-30.7757	138.798	18	377	15.3	31.6	0.0148283	0.060571	0.664203	12.1343	66.6368	364.206	32	15	0.417167	0.0845873	-4.58268	0.83062	1.99991
SATFLB0007-53709	Other Shrublands	-31.5439	138.595	36	441	15.7	31.9	0.0272711	0.081587	0.610672	15.2477	53.1457	377.138	39	12	0.431423	0.00537436	-4.74766	0.768304	1.71063
SATFLB0008-53752	Other Shrublands	-32.321	137.954	36	464	15.2	30.4	0.019645	0.0911395	0.651574	12.717	64.326	391.4	58	18	0.586137	-0.601486	-21.4135	0.69169	1.51577
SATFLB0009-53753	Eucalypt Open Forests	-32.3105	137.968	36	464	15.2	30.5	0.022041	0.102049	0.591337	14.1027	68.9648	373.816	49	17	0.3902	0.250251	-7.2561	0.824863	1.96587
SATFLB0010-53714	Mallee Woodlands and Shrublands	-32.8285	138.033	35	413	17.3	31.2	0.0279926	0.09002	0.824293	15.2994	68.8896	211.808	53	22	0.483341	-0.243605	-4.79183	0.614384	1.60104
SATFLB0011-53754	Eucalypt Open Forests	-32.7484	138.136	41	599	14.3	29.5	0.0267633	0.109422	0.645284	13.6138	70.3916	309.405	44	15	0.340098	0.627796	3.00916	0.806773	1.99675
SATFLB0012-53699	Other Shrublands	-34.8808	138.708	48	644	15.7	28.5	0.0235634	0.169603	0.615173	12.1451	67.515	333.333	55	20	0.562762	0.157561	-10.6643	0.764604	1.95924
SATFLB0013-53701	Eucalypt Low Open Forests	-33.9142	138.604	48	715	14	29	0.0163475	0.112624	0.727782	13.6764	70.0317	128.255	55	17	0.41543	0.0946081	-5.91974	0.625496	1.53332
SATFLB0014-53702	Mallee Woodlands and Shrublands	-34.0051	138.959	43	588	13.5	28.5	0.0187939	0.145501	0.700964	13.0252	69.4227	177.363	63	34	0.620191	-0.700128	-27.3589	0.845813	2.35114
SATFLB0015-53707	Eucalypt Open Forests	-34.9334	138.727	50	1064	13.3	26.4	0.0175847	0.184578	0.808123	13.3586	66.8464	217.442	74	28	0.454983	-0.11465	-8.41551	0.663443	1.77058
SATFLB0016-53547	Mallee Woodlands and Shrublands	-30.3435	139.34	25	270	17.7	33.3	0.0265403	0.053616	0.49661	11.0101	62.6185	194.406	39	16	0.586634	-0.607895	-11.3014	0.680743	1.69043
SATFLB0017-53548	Acacia Shrublands	-30.3318	139.374	33	235	18.8	34.2	0.0210959	0.0413013	0.621982	11.9455	77.4652	171.734	49	14	0.613474	-0.682474	-15.5003	0.687555	1.46584
SATFLB0018-53549	Hummock Grasslands	-30.219	139.324	19	304	16.7	32.5	0.0434383	0.0868386	0.540594	11.3213	51.0262	317.138	42	20	0.814193	-1.08433	-23.5433	0.297195	0.856658
SATFLB0019-53550	Hummock Grasslands	-30.2195	139.233	20	282	17.2	33	0.0324485	0.0451182	0.514377	11.9524	56.8175	125.624	65	24	0.812151	-1.08124	-25.6145	0.453575	1.27364
SATFLB0020-53551	Mallee Woodlands and Shrublands	-30.2557	139.227	22	274	17.5	33.2	0.028705	0.0499773	0.478612	12.0248	68.483	140.218	47	19	0.478124	-0.221026	0.938422	0.822245	2.1744
SATFLB0021-53552	Mallee Open Woodlands and Sparse Mallee Shrublands	-30.4112	139.221	18	308	16.7	32.5	0.0185093	0.0509522	0.508591	11.5308	65.3082	314.841	63	18	0.716377	-0.916622	-24.5783	0.506892	1.20399
SATFLB0022-53553	Mallee Woodlands and Shrublands	-30.406	139.226	17	319	16.4	32.2	0.0151568	0.0444212	0.540284	12.2674	69.1117	279.692	59	29	0.750799	-0.980621	-34.9771	0.797502	2.09265
SATFLB0023-53554	Other Shrublands	-30.5994	139.074	24	245	18.1	33.8	0.0286883	0.042168	0.67343	11.9395	64.8146	89.0644	30	15	0.642541	-0.756214	-8.41756	0.782644	1.9479
SATFLB0024-53555	Chenopod Shrublands, Samphire Shrublands and Forblands	-30.7609	138.58	19	222	18.2	34.2	0.0310607	0.0545738	0.596407	12.0484	66.3519	159.644	52	24	0.819174	-1.09179	-23.6971	0.700183	1.75274
SATFLB0025-53556	Casuarina Forests and Woodlands	-30.785	138.633	18	250	17.7	33.7	0.0252252	0.0490303	0.593273	12.273	61.2251	150.44	52	17	0.598151	-0.640718	-13.4702	0.641546	1.58319
SATFLB0026-57001	Eucalypt Open Forests	-34.8878	138.787	52	909	13.7	27.1	0.018752	0.230212	0.847556	15.2089	69.1564	310.178	69	35	0.523432	-0.402069	-18.9313	0.731999	1.97413
SATFLB0027-56975	Eucalypt Woodlands	-35.0831	138.679	50	810	14.8	27	0.0207195	0.156679	0.692825	12.4737	63.0371	132.644	72	36	0.700276	-0.884528	-45.65	0.69093	1.764
SATFLB0028-56995	Mallee Open Woodlands and Sparse Mallee Shrublands	-33.5531	138.393	41	455	16	30.8	0.0166911	0.105626	0.859752	13.641	68.5112	81.6739	65	40	0.464551	-0.159918	8.95582	0.931992	3.05052
SATKAN0001-53688	Eucalypt Low Open Forests	-35.6083	138.261	53	791	14.1	23.1	0.0131065	0.186602	0.772799	12.2835	71.6613	132.093	45	26	0.389607	0.255145	-5.43925	0.810887	2.18276
SATKAN0002-53689	Eucalypt Open Forests	-35.2721	138.69	49	882	14	25.6	0.018029	0.155849	0.819467	13.09	75.2633	86.8199	49	28	0.475553	-0.209718	-18.0666	0.720484	1.89157
SATKAN0003-56996	Eucalypt Woodlands	-35.4609	138.604	48	603	15.4	25	0.0153057	0.138629	0.808073	13.5313	78.5207	184.653	62	26	0.489197	-0.268369	-12.3973	0.717125	1.8001
SATKAN0004-56928	Eucalypt Open Woodlands	-34.9272	139.038	48	698	13.6	27.3	0.0199359	0.125637	0.794224	13.5868	71.5232	130.34	73	46	0.671286	-0.822857	-39.105	0.815847	2.49401
SATSTP0001-53557	Tussock Grasslands	-30.5617	139.436	39	204	19.7	35.2	0.0316204	0.0445798	0.901405	10.7301	63.5572	24.119	33	13	0.573691	-0.569436	-13.3765	0.694515	1.46171
SATSTP0002-53558	Acacia Shrublands	-30.6563	139.547	41	197	19.9	35.2	0.0324082	0.0399124	0.91528	12.7696	66.0996	7.74754	36	19	0.567891	-0.551633	-8.27358	0.82128	2.14777
SATSTP0003-53511	Tussock Grasslands	-29.7553	138.849	36	174	20	35.8	0.0271837	0.037071	0.751591	13.9896	62.6088	14.8864	52	23	0.804054	-1.06884	-17.5503	0.840251	2.35273
SATSTP0004-53512	Other Shrublands	-29.7915	138.832	37	173	20.1	35.8	0.034682	0.0415141	0.777367	14.4823	58.5617	5.53146	43	23	0.472427	-0.195805	7.76986	0.916971	2.71567
SATSTP0005-53513	Other Shrublands	-29.4566	138.849	37	169	20.3	36.3	0.0185437	0.0387653	0.792845	15.4766	77.4425	11.6903	48	27	0.666999	-0.813283	-3.90398	0.868622	2.61352
SATSTP0006-53514	Eucalypt Open Woodlands	-29.5305	138.817	37	169	20.4	36.3	0.0209169	0.0376541	0.820106	15.107	69.7461	11.4879	45	20	0.648888	-0.771437	-15.4395	0.810101	2.06819
SATSTP0007-53515	Eucalypt Open Woodlands	-29.536	138.817	37	170	20.4	36.3	0.0187091	0.040032	0.845518	15.131	76.9845	11.7018	28	9	0.77253	-1.01809	-14.5439	0.646608	1.236
SATSTP0008-53516	Tussock Grasslands	-29.3879	138.881	37	174	20.3	36.2	0.0245387	0.037374	0.819984	14.6072	58.3163	30.2276	30	19	0.779986	-1.03046	-15.1532	0.689772	1.83534
VCAMDD0001-57011	Chenopod Shrublands, Samphire Shrublands and Forblands	-34.981	141.611	20	318	16.5	32.2	0.0223547	0.0459809	1.09382	8.53456	81.1548	23.1164	5	3	NA	NA	NA	0.582483	0.954672
VCAMDD0002-56990	Casuarina Forests and Woodlands	-34.9823	141.651	20	323	16.4	32.1	0.0194198	0.0671241	1.04412	9.43782	76.4073	24.3136	38	15	0.590296	-0.618471	-13.4324	0.728613	1.64795
VCAMDD0003-57012	Mallee Woodlands and Shrublands	-34.9983	141.728	20	331	16.4	32.1	0.0199544	0.0516747	1.12264	7.44724	80.6629	19.6481	25	12	0.433037	-0.00326394	0.55364	0.707034	1.654
WAACOO0001-53444	Low Closed Forests and Tall Closed Shrublands	-31.3996	119.519	41	298	17.3	33.4	0.00878659	0.0524489	0.683083	12.698	83.2764	22.0378	29	27	0.438963	-0.0344413	-8.24933	0.781737	2.09544
WAACOO0002-53445	Other Shrublands	-31.4017	119.651	40	289	17.7	33.6	0.0146591	0.0539932	0.650346	13.1197	61.9552	NA	3	1	NA	NA	NA	0	0
WAACOO0003-53447	Mallee Woodlands and Shrublands	-31.4	119.648	40	289	17.7	33.6	0.0118667	0.0623141	0.688823	12.9401	78.0146	18.4988	63	44	0.539756	-0.459845	-17.0509	0.901563	2.76057
WAACOO0004-53449	Mallee Open Woodlands and Sparse Mallee Shrublands	-31.3989	119.647	40	289	17.7	33.6	0.01274	0.0643981	0.668085	13.2559	78.5551	20.6702	46	34	0.462934	-0.152402	-3.75344	0.889418	2.70265
WAACOO0005-53446	Acacia Shrublands	-31.6029	119.81	38	307	17.4	33.1	0.0132779	0.0595957	0.638059	12.5428	79.5077	24.6851	62	30	0.520841	-0.392563	-14.4397	0.885621	2.54752
WAACOO0006-53438	Eucalypt Woodlands	-31.5964	119.824	38	308	17.3	33	0.0104237	0.056623	0.63151	12.5094	79.5768	27.5605	32	21	0.438352	-0.0312662	-3.56975	0.821801	2.16175
WAACOO0007-53440	Mallee Woodlands and Shrublands	-31.6067	119.808	38	307	17.4	33.1	0.0105817	0.0577204	0.685456	13.0314	76.4703	15.0469	47	19	0.499938	-0.312289	-8.12424	0.6216	1.55938
WAACOO0008-53442	Mallee Woodlands and Shrublands	-31.5964	119.824	38	308	17.3	33	0.0104237	0.056623	0.63151	12.5094	79.5768	27.5605	48	21	0.486212	-0.25582	-8.48777	0.855539	2.26598
WAACOO0009-53443	Other Shrublands	-31.2391	120.326	32	285	17.8	33.3	0.0106565	0.0528772	0.707325	14.247	79.0642	14.8511	62	28	0.557569	-0.519034	-12.4585	0.853832	2.33671
WAACOO0010-53441	Acacia Shrublands	-31.2318	120.33	32	285	17.8	33.3	0.0116238	0.0524992	0.597076	13.4274	73.4152	12.4408	74	36	0.737293	-0.956222	-30.3096	0.85586	2.51419
WAACOO0011-53439	Callitris Forests and Woodlands	-31.2528	120.343	32	285	17.9	33.3	0.0138385	0.0562326	0.791453	13.7222	69.0228	8.45068	30	12	0.629229	-0.723289	-13.2364	0.695143	1.50037
WAACOO0012-53462	Eucalypt Woodlands	-31.2374	120.332	32	285	17.8	33.3	0.0112123	0.0480907	0.688267	13.8833	78.0981	14.5661	44	31	0.61144	-0.677051	-23.1751	0.882894	2.50775
WAACOO0016-53459	Other Shrublands	-31.2032	120.308	32	290	17.6	33.2	0.00972143	0.0497559	0.669696	13.5501	82.8545	42.353	87	55	0.662858	-0.803916	-44.6111	0.872569	2.66321
WAACOO0017-53460	Heathlands	-31.1696	120.305	31	289	17.7	33.3	0.00832028	0.0573447	0.670994	13.2344	76.1397	28.4017	70	41	0.509648	-0.350397	-21.1192	0.913613	2.81376
WAACOO0018-53461	Other Shrublands	-31.1956	120.318	31	289	17.7	33.2	0.00917368	0.0499002	0.671556	13.1797	78.0185	36.9082	58	44	0.544321	-0.475384	-26.8753	0.865581	2.48669
WAACOO0019-53463	Other Shrublands	-31.2071	120.265	32	292	17.6	33.1	0.0100277	0.0434235	0.648899	13.6166	77.0019	18.1048	91	43	0.612193	-0.679064	-41.71	0.835687	2.3062
WAACOO0020-53450	Eucalypt Woodlands	-30.192	120.655	30	273	18.6	34.5	0.0168055	0.0449146	0.737425	14.3695	75.5863	11.1299	29	16	0.512736	-0.362215	-7.9664	0.823926	2.03068
WAACOO0021-53456	Eucalypt Woodlands	-30.1923	120.651	30	273	18.6	34.5	0.014939	0.0383702	0.677694	14.1619	78.0763	14.0885	35	16	0.54158	-0.466086	-6.55626	0.794563	1.97467
WAACOO0022-53453	Eucalypt Woodlands	-30.1953	120.633	30	273	18.5	34.3	0.0163066	0.0438273	0.686266	14.148	76.6656	16.027	27	10	0.576388	-0.577594	-12.5522	0.519191	0.922446
WAACOO0023-53448	Eucalypt Woodlands	-30.1928	120.641	30	273	18.6	34.3	0.0159258	0.0443903	0.667584	14.1025	76.3751	15.0281	28	15	0.491529	-0.278069	-6.05513	0.749531	1.87565
WAACOO0024-53451	Acacia Forests and Woodlands	-30.1854	120.644	30	273	18.6	34.5	0.0147973	0.0403061	0.708129	14.3915	79.4762	17.9772	39	10	0.555982	-0.513917	-12.9117	0.260832	0.575991
WAACOO0025-53452	Chenopod Shrublands, Samphire Shrublands and Forblands	-30.1951	120.599	28	279	18.4	34.3	0.0187399	0.0423235	0.608323	14.4727	70.3626	39.0053	56	34	0.451875	-0.0995328	4.87799	0.909951	2.75309
WAACOO0026-53454	Acacia Shrublands	-30.5304	120.666	29	283	18	33.6	0.00879559	0.0376494	0.67458	13.7132	79.4905	27.7018	41	24	0.448952	-0.0851274	-6.90621	0.759573	1.8942
WAACOO0027-53455	Other Shrublands	-30.5015	120.66	30	285	17.9	33.6	0.0115072	0.0351556	0.685839	13.2028	77.0493	22.1425	46	29	0.465176	-0.162809	-8.72686	0.830148	2.33661
WAACOO0028-53457	Acacia Shrublands	-30.4876	120.658	30	284	17.9	33.6	0.00927133	0.0378829	0.703889	13.3066	70.2065	20.6442	59	37	0.570673	-0.560218	-21.1777	0.861444	2.47188
WAACOO0029-53458	Acacia Shrublands	-30.4329	120.627	29	283	18	33.8	0.00941085	0.0433557	0.639973	13.5071	78.354	26.088	49	28	0.490367	-0.273246	-17.6114	0.774142	1.94806
WAACOO0030-56958	Chenopod Shrublands, Samphire Shrublands and Forblands	-32.0122	126.263	35	306	16.8	27.7	0.0340984	0.0813684	0.68185	13.9955	68.7249	12.0171	29	17	0.430654	0.0095166	0.383572	0.838179	2.13803
WAAGVD0001-56960	Acacia Forests and Woodlands	-29.6693	125.13	22	181	19.3	34.3	0.0196036	0.0442977	0.712393	15.0675	72.6876	5.94733	63	22	0.514797	-0.370023	2.87365	0.90022	2.59161
WAAHAM0001-56964	Other Shrublands	-31.9848	128.285	28	311	17.3	27.2	0.0149438	0.0613002	0.810779	11.9109	77.2588	16.0045	32	17	0.369778	0.391792	3.65043	0.887981	2.34116
WAAHAM0002-56941	Other Shrublands	-31.8883	128.237	23	287	17.4	27.5	0.0281721	0.0688081	0.671872	13.2251	71.2744	4.39463	29	14	0.466466	-0.168755	-6.80196	0.807184	1.86132
WAAHAM0003-56959	Tussock Grasslands	-31.7691	128.288	21	281	17.1	27.6	0.0342904	0.0771717	0.638579	13.6711	68.4105	9.7132	36	13	0.546219	-0.481767	-11.5849	0.561685	1.27905
WAAHAM0004-56942	Chenopod Shrublands, Samphire Shrublands and Forblands	-31.9524	127.274	28	285	17.2	27.8	0.0366621	0.0682152	0.720647	13.1578	77.488	2.58008	23	20	0.413713	0.104601	6.34153	0.893192	2.48483
WAAHAM0005-56961	Acacia Shrublands	-32.2259	127.44	30	312	17.1	27.1	0.018	0.05	0.9	11.9	69.5	25.9	30	21	0.387897	0.265469	1.20214	0.8931	2.42992
WAAHAM0006-56944	Mallee Woodlands and Shrublands	-32.2191	126.302	39	317	16.9	27.3	0.0149884	0.0872742	0.808195	12.3577	84.0364	31.9297	24	11	0.424568	0.0427975	-3.3298	0.370944	0.916154
WAALSD0001-53569	Acacia Forests and Woodlands	-25.0966	120.724	60	249	22.4	38.5	0.0143266	0.0264307	0.609518	13.4998	86.8533	46.2609	49	27	0.582265	-0.595105	-28.433	0.828713	2.01649
WAALSD0002-53570	Heathlands	-25.0572	120.739	59	246	22.6	38.7	0.0111783	0.0278012	0.531262	13.7136	91.9071	27.8702	30	15	0.507335	-0.341449	-13.8138	0.60425	1.23117
WAALSD0003-53571	Acacia Forests and Woodlands	-25.2689	120.627	57	254	22.2	38.4	0.0140718	0.0286164	0.587163	13.433	87.6115	19.4483	34	22	0.464921	-0.161633	-2.90271	0.648389	1.74862
WAAMAL0001-56962	Mallee Woodlands and Shrublands	-32.0631	126.279	36	311	16.7	27.5	0.0358102	0.0793246	0.65586	14.1613	76.4246	8.43211	29	14	0.40166	0.17713	-7.62435	0.846116	2.02467
WAAMUR0028-53572	Eucalypt Woodlands	-27.3892	120.699	39	229	20.7	37.2	0.0177548	0.0378515	0.58083	15.045	81.5422	14.8713	43	16	0.687277	-0.857518	-22.3178	0.445881	0.980659
WAAMUR0029-53573	Eucalypt Woodlands	-27.3994	120.682	39	230	20.7	37.1	0.0141642	0.0387364	0.646441	14.8038	86.1541	20.525	48	16	0.571346	-0.562282	-13.9579	0.319816	0.830087
WAAMUR0030-53464	Eucalypt Woodlands	-27.3828	120.691	39	229	20.7	37.2	0.0168299	0.0363108	0.563021	14.9371	84.3836	14.4367	36	17	0.528674	-0.421012	-12.1151	0.675458	1.57171
WAAMUR0031-53465	Hummock Grasslands	-27.4386	120.656	39	231	20.6	37	0.0137092	0.0352434	0.576492	15.0188	84.6482	20.2642	37	15	0.552972	-0.504127	-12.5536	0.325526	0.844348
WAANUL0001-56966	Chenopod Shrublands, Samphire Shrublands and Forblands	-31.7341	125.87	30	280	17.1	28.7	0.030939	0.0666805	0.686933	14.9919	67.6116	5.88058	31	17	0.482805	-0.241308	0.737684	0.623666	1.67274
WAANUL0002-56945	Chenopod Shrublands, Samphire Shrublands and Forblands	-31.6991	125.861	31	274	17.1	28.8	0.0294544	0.063145	0.666335	15.1404	76.4694	4.12782	35	19	0.596202	-0.635252	-17.9822	0.841753	2.06924
WAANUL0003-56946	Acacia Forests and Woodlands	-29.7188	125.316	22	181	19.3	34.2	0.0234946	0.045759	0.696905	14.7428	72.5246	4.51984	52	27	0.596785	-0.636891	-15.674	0.890326	2.50281
WAANUL0004-56967	Acacia Forests and Woodlands	-29.4734	127.072	20	174	19.1	34.3	0.0163242	0.0455872	0.58713	14.2762	84.7874	5.17114	48	21	0.664597	-0.807863	-16.8966	0.779542	1.95866
WAANUL0005-56931	Chenopod Shrublands, Samphire Shrublands and Forblands	-30.0123	127.69	16	180	18.4	33.4	0.0195001	0.0511639	0.59961	14.5095	75.137	15.4833	23	18	0.452479	-0.102487	-1.06058	0.733743	1.92547
WAANUL0006-56929	Chenopod Shrublands, Samphire Shrublands and Forblands	-30.0256	127.731	16	180	18.3	33.4	0.0228043	0.0451078	0.515931	13.8326	75.0678	8.00864	21	10	0.592222	0.0691687	-10.2788	0.722339	1.50069
WAANUL0007-56932	Eucalypt Woodlands	-30.0355	127.79	16	180	18.3	33.4	0.0217801	0.0452119	0.542933	14.1356	73.6735	8.72223	28	14	0.483415	-0.243918	-7.2429	0.761384	1.77274
WAANUL0008-56933	Chenopod Shrublands, Samphire Shrublands and Forblands	-30.0723	127.916	16	178	18.3	33.3	0.0219741	0.0536212	0.520037	14.3842	73.0546	10.7675	14	7	0.530309	-0.426841	-4.07219	0.603263	1.24805
WAANUL0009-56934	Acacia Forests and Woodlands	-29.6561	127.069	21	176	18.9	33.9	0.0171752	0.0486457	0.594904	14.6514	82.5371	14.9288	29	17	0.776933	-1.02542	-21.094	0.728797	1.74883
WAAPIL0001-57619	Acacia Forests and Woodlands	-22.6008	118.282	82	399	24.5	38.4	0.0237182	0.0374094	0.612765	14.1851	71.8414	25.8938	81	59	0.752107	-0.982937	-60.16	0.898587	2.80695
WAAPIL0002-57620	Eucalypt Woodlands	-21.5912	117.066	92	349	26.4	39.7	0.0303011	0.0475353	0.486512	14.632	67.3136	22.9019	22	8	0.389314	0.256083	-3.77641	0.341089	0.750072
WAAPIL0003-57601	Eucalypt Open Woodlands	-21.5411	117.057	93	354	26.2	39.4	0.02418	0.0433855	0.447023	15.2811	75.867	39.1019	48	9	1.28853	-1.53646	-11.6823	0.775556	1.77222
WAAPIL0004-57085	Tussock Grasslands	-21.3949	117.17	92	351	26	39	0.0245812	0.0459876	0.653589	14.6317	62.9097	32.3073	43	25	0.7342	-0.950508	-21.7276	0.790667	2.08849
WAAPIL0005-57618	Eucalypt Woodlands	-21.5712	117.056	94	347	26.5	39.8	0.0293411	0.0599035	0.648955	14.8426	79.4682	32.4487	34	22	0.407405	0.142022	-6.34623	0.731917	1.76997
WAAPIL0006-57600	Eucalypt Open Woodlands	-21.5642	117.059	92	351	26.4	39.7	0.0273264	0.0440972	0.473015	14.4016	81.6034	38.1359	36	4	NA	NA	NA	0.624847	1.05746
WAAPIL0007-57602	Acacia Shrublands	-21.6771	116.974	91	352	26.3	39.8	0.0260799	0.0438819	0.583945	15.3309	72.9184	16.7176	48	13	0.406589	0.146953	-7.31381	0.750539	1.64337
WAAPIL0008-57605	Tussock Grasslands	-21.6629	117.705	94	366	25.9	39.2	0.0277875	0.048104	0.639728	14.9062	60.1912	16.581	41	26	0.517986	-0.38198	-9.73875	0.891712	2.5435
WAAPIL0009-57606	Eucalypt Open Woodlands	-21.8728	117.824	95	358	26.4	39.9	0.0265594	0.0440366	0.718408	12.9213	63.1117	4.4281	58	29	0.851471	-1.1381	-46.4707	0.693177	1.74095
WAAPIL0010-57607	Acacia Shrublands	-21.857	117.979	93	363	26.3	39.7	0.0233392	0.0438659	0.638029	14.8447	75.5815	21.3745	48	13	0.480568	-0.231663	-7.11845	0.691325	1.48768
WAAPIL0011-57608	Acacia Shrublands	-21.8919	117.999	93	363	26.4	39.8	0.019684	0.0477853	0.712561	13.056	65.0963	5.10657	61	20	0.827012	-1.10336	-23.629	0.51314	1.35783
WAAPIL0012-57609	Mallee Open Woodlands and Sparse Mallee Shrublands	-22.6209	118.314	82	402	24.2	38.2	0.0184305	0.0298066	0.522551	14.3654	74.5709	94.0425	43	22	0.641635	-0.754017	-18.4493	0.510868	1.33834
WAAPIL0013-57610	Eucalypt Open Woodlands	-22.6109	118.294	83	407	24	38	0.02379	0.0317544	0.280015	12.1825	82.7204	145.997	49	19	0.691664	-0.866747	-21.4166	0.439346	1.10732
WAGCOO0001-53613	Eucalypt Woodlands	-30.4361	120.643	29	282	18.2	33.9	0.0100665	0.0497049	0.687699	14.1942	79.8432	23.7469	45	18	0.844635	-1.12859	-25.5421	0.439884	1.12839
WAGCOO0002-53614	Acacia Shrublands	-30.351	120.643	29	283	18.2	34	0.0100408	0.0367908	0.548289	13.3668	82.2056	31.2726	48	25	0.569766	-0.557428	-12.4256	0.631066	1.65148
WAGCOO0004-53615	Chenopod Shrublands, Samphire Shrublands and Forblands	-30.4653	120.806	29	267	18.5	34.1	0.0149664	0.0383285	0.702463	14.6227	76.2506	18.7043	44	26	0.540088	-0.460985	-13.388	0.895463	2.55099
